# Supplementary material for: Regulation of Three Virulence Strategies of Mycobacterium tuberculosis: A Success Story
Source: Int J Mol Sci. 2018 Jan 24;19(2):347. doi: 10.3390/ijms19020347 (PMC5855569; doi:10.3390/ijms19020347)
Supplement: Supplementary file 1 [file ijms-19-00347-s001.zip › ijms-262214-supplementary final/Supplementary files/Table S1 .xlsx]

## Sheet: Regulatory overview
IdeR	PMID:12065475,1675986,11722747	Zur/FurB	PMID: 19169435,19648245,19648245	MntR	PMID:26337157	EspR	PMID:22479184,18685700	PhoP/R	PMID:18946503,22072719	DoS/R	Provenance PMID:25279447	WhiB3 upregulated	PMID:22010944,19680450	Crp binding comp. pred.	PMID:18022770		Upregulated 24 hour infection macrophage, BCG	PMID: 25649146
Ider repressed		FurB repressed		MntR repressed, Mn lim induced		EspR binding sites		Rv number	gene name	DoS/R regulated+/-?		Rv1180	pks3	Rv0002	dnaN		Rv1130	prpD
Rv0116c	ldtA	Rv0105c	rpmB1	Rv0023	Rv0023	Rv0469	umaA	Rv0186	bglS	Rv0231	fadE4	Rv2930	fadD26	Rv0019c	fhaB		Rv0106	Rv0106
Rv0280	PPE3	Rv0106	Rv0106	Rv0105c	rpmB1	Rv0986	Rv0986	Rv0250c	Rv0250c	Rv1177	fdxC	Rv2931	ppsA	Rv0103c	ctpB		Rv1131	prpC
Rv0282	eccA3	Rv0232	Rv0232	Rv0106	Rv0106	Rv1067c	PE_PGRS19	Rv0251c	hsp	Rv1734c	Rv1734c	Rv2940c	mas	Rv0104	Rv0104		Rv1405c	Rv1405c
Rv0283	eccB3	Rv0281	Rv0281	Rv0280	PPE3	Rv1068c	PE_PGRS20	Rv0440	groEL2	Rv1998c	Rv1998c	Rv2941	fadD28	Rv0134	ephF		Rv2384	mbtA
Rv0284	eccC3	Rv0282	eccA3	Rv0281	Rv0281	Rv1490	Rv1490	Rv0677c	mmpS5	Rv3126c	Rv3126c	Rv3804c	fbpA	Rv0249c	Rv0249c		Rv2385	mbtJ
Rv0285	PE5	Rv0283	eccB3	Rv0282	eccA3	Rv1753c	PPE24	Rv0757	phoP	Rv3128c	Rv3128c	Rv3825c	pks2	Rv0256c	PPE2		Rv2386c	mbtI
Rv0286	PPE4	Rv0284	eccC3	Rv0283	eccB3	Rv2929	Rv2929	Rv0758	phoR	Rv3129	Rv3129			Rv0429c	def		Rv2383c	mbtB
Rv0287	esxG	Rv0285	PE5	Rv0284	eccC3	Rv2930	fadD26	Rv0821c	phoY2	Rv3841	bfrB	WhiB7 upregulated	PMID:22388511,17259625	Rv0451c	mmpS4		Rv2382c	mbtC
Rv0288	esxH	Rv0286	PPE4	Rv0285	PE5	Rv3487c	lipF	Rv0847	lpqS	Rv0064	Rv0064	Rv1258c	Rv1258c	Rv0452	Rv0452		Rv0453	PPE11
Rv0289	espG3	Rv0287	esxG	Rv0286	PPE4	Rv3616c	espA	Rv0967	csoR	Rv0079	Rv0079	Rv1473	Rv1473	Rv0453	PPE11		Rv1831	Rv1831
Rv0290	eccD3	Rv0288	esxH	Rv0287	esxG	EspR upregulated		Rv0968	Rv0968	Rv0080	Rv0080	Rv1988	erm(37)	Rv0457c	Rv0457c		Rv0251c	hsp
Rv0291	mycP3	Rv0289	espG3	Rv0288	esxH	Rv1981c	nrdF1	Rv1180	pks3	Rv0081	Rv0081	Rv3197a	whiB7	Rv0458	Rv0458		Rv2381c	mbtD
Rv0291	mycP3	Rv0290	eccD3	Rv0289	espG3	Rv1982c	vapC36	Rv1184c	Rv1184c	Rv0082	Rv0082			Rv0520	Rv0520		Rv1652	argC
Rv0450c	mmpL4	Rv0291	mycP3	Rv0290	eccD3	Rv3612c	Rv3612c	Rv1185c	fadD21	Rv0158	Rv0158			Rv0643c	mmaA3		Rv3197A	whiB7
Rv0451c	mmpS4	Rv1195	PE13	Rv0291	mycP3	Rv3613c	Rv3613c	Rv1217c	Rv1217c	Rv0252	nirB	Crp	PMID: 16267303	Rv0651	rplJ		Rv1807	PPE31
Rv0482	murB	Rv1857	modA	Rv0532	PE_PGRS6	Rv3614c	espD	Rv1218c	Rv1218c	Rv0267	narU	crp repressed genes		Rv0658c	Rv0658c		Rv3554	fdxB
Rv0587	yrbE2A	Rv1870c	Rv1870c	Rv0822c	Rv0822c	Rv3615c	espC	Rv1219c	Rv1219c	Rv0318c	Rv0318c	Rv0099	fadD10	Rv0680c	Rv0680c		Rv0193c	Rv0193c
Rv0766c	cyp123	Rv2055c	rpsR2	Rv0823c	Rv0823c	Rv3616c	espA	Rv1639c	Rv1639c	Rv0349	Rv0349	Rv0188	Rv0188	Rv0681	Rv0681		Rv0291	mycP3
Rv1343c	lprD	Rv2056c	rpsN2	Rv1087	PE_PGRS21			Rv1687c	Rv1687c	Rv0553	menC	Rv1623c	cydA	Rv0751c	mmsB		Rv2917	Rv2917
Rv1345	mbtM	Rv2057c	rpmG1	Rv1195	PE13			Rv1812c	Rv1812c	Rv0568	cyp135B1	Rv2485c	lipQ	Rv0752c	fadE9		Rv3611	Rv3611
Rv1346	mbtN	Rv2058c	rpmB2	Rv1217c	Rv1217c			Rv1986	Rv1986	Rv0569	Rv0569	Rv3613c	Rv3613c	Rv0805	Rv0805		Rv3053c	nrdH
Rv1347c	mbtK	Rv2059	Rv2059	Rv1219c	Rv1219c			Rv1996	Rv1996	Rv0570	nrdZ	Rv3614c	espD	Rv0851c	Rv0851c		Rv0726c	Rv0726c
Rv1348	irtA	Rv2060	Rv2060	Rv1283c	oppB			Rv2137c	Rv2137c	Rv0571c	Rv0571c	Rv3615c	espC	Rv0852	fadD16		Rv3252c	alkB
Rv1349	irtB	Rv2061c	Rv2061c	Rv1361c	PPE19			Rv2329c	narK1	Rv0572c	Rv0572c	Rv3616c	espA	Rv0867c	rpfA		Rv0282	eccA3
Rv1519	Rv1519	Rv2358	smtB	Rv1387	PPE20			Rv2376c	cfp2	Rv0573c	pncB2	crp upregulated		Rv0884c	serC		Rv2745c	clgR
Rv1876	bfrA	Rv2359	zur	Rv1719	Rv1719			Rv2389c	rpfD	Rv0574c	Rv0574c	Rv0483	lprQ	Rv0885	Rv0885		Rv0283	eccB3
Rv2122c	hisE	Rv2990c	Rv2990c	Rv1981c	nrdF1			Rv2390c	Rv2390c	Rv0634c	Rv0634c	Rv0867c	rpfA	Rv0904c	accD3		Rv1654	argB
Rv2123	PPE37	Rv3017c	esxQ	Rv2055c	rpsR2			Rv2391	sirA	Rv0907	Rv0907	Rv1387	PPE20	Rv0905	echA6		Rv1348	irtA
Rv2377c	mbtH	Rv3019c	esxR	Rv2056c	rpsN2			Rv2392	cysH	Rv1065	Rv1065	Rv1592c	Rv1592c	Rv0906	Rv0906		Rv0286	PPE4
Rv2378c	mbtG	Rv3020c	esxS	Rv2057c	rpmG1			Rv2393	che1	Rv1367c	Rv1367c	Rv2428	ahpC	Rv0907	Rv0907		Rv3197	Rv3197
Rv2379c	mbtF	Rv3022c	PPE48	Rv2058c	rpmB2			Rv2396	PE_PGRS41	Rv1405c	Rv1405c	Rv2930	fadD26	Rv0908	ctpE		Rv0350	dnaK
Rv2380c	mbtE	Rv3229c	desA3	Rv2059	Rv2059			Rv2524c	fas	Rv1733c	Rv1733c	Rv3136	PPE51	Rv0950c	Rv0950c		Rv2379c	mbtF
Rv2381c	mbtD	Rv3612c	Rv3612c	Rv2645	Rv2645			Rv2590	fadD9	Rv1736c	narX	Rv3219	whiB1	Rv0951	sucC		Rv2791c	Rv2791c
Rv2382c	mbtC			Rv2933	ppsC			Rv2621c	Rv2621c	Rv1737c	narK2			Rv0952	sucD		Rv0284	eccC3
Rv2383c	mbtB			Rv2990c	Rv2990c			Rv2628	Rv2628	Rv1738	Rv1738	Cmr regulated		Rv0992c	Rv0992c		Rv0860	fadB
Rv2384	mbtA	FurA	PMID:27353316	Rv3019c	esxR			Rv2630	Rv2630	Rv1812c	Rv1812c	CP003248 623143..624708		Rv0993	galU		Rv0244c	fadE5
Rv2385	mbtJ	FurArepressed		Rv3020c	esxS			Rv2641	cadI	Rv1813c	Rv1813c	Rv0440	groEL2	Rv0996	Rv0996		Rv2585c	Rv2585c
Rv2386c	mbtI	Rv1908c	katG	Rv3061c	fadE22			Rv2642	Rv2642	Rv1818c	PE_PGRS33	Rv1240	mdh	Rv1092c	coaA		Rv2946c	pks1
Rv3402c	Rv3402c	Rv1909c	furA	Rv3092c	Rv3092c			Rv2744c	35kd_ag	Rv1977	Rv1977	Rv1265	Rv1265	Rv1158c	Rv1158c		Rv2935	ppsE
Rv3402c	Rv3402c			Rv3094c	Rv3094c			Rv2780	ald	Rv1992c	ctpG			Rv1159	pimE		Rv1297	rho
Rv3402c	Rv3402c			Rv3095	Rv3095			Rv3127	Rv3127	Rv1996	Rv1996			Rv1185c	fadD21		Rv3290c	lat
Rv3612c	Rv3612c			Rv3485c	Rv3485c			Rv3129	Rv3129	Rv1997	ctpF			Rv1230c	Rv1230c		Rv1307	atpH
Rv3838c	pheA			Rv3620c	esxW			Rv3132c	devS	Rv2004c	Rv2004c			Rv1256c	cyp130		Rv2196	qcrB
Rv3839	Rv3839			Rv3653	PE_PGRS61			Rv3133c	devR	Rv2005c	Rv2005c	MtrA upregulate	PMID:24187094,23104803,22689819,17379732	Rv1386	PE15		Rv3583c	Rv3583c
Rv3840	Rv3840			Rv3659c	Rv3659c			Rv3135	PPE50	Rv2006	otsB1	Or.of rep		Rv1405c	Rv1405c		Rv3151	nuoG
IdeR upregulated				Rv3741c	Rv3741c			Rv3136	PPE51	Rv2007c	fdxA	Rv0001	dnaA	Rv1406	fmt		Rv3841	bfrB
Rv0009	ppiA			Rv3862c	whiB6			Rv3137	Rv3137	Rv2008c	Rv2008c	Rv1477	ripA	Rv1552	frdA		Rv1398c	vapB10
Rv0388c	PPE9							Rv3141	fadB4	Rv2028	#N/A	Rv1886c	fbpB	Rv1566c	Rv1566c		Rv1309	atpG
Rv3402c	Rv3402c			Mn sufficiency				Rv3143	Rv3143	Rv2029c	pfkB			Rv1581c	Rv1581c		Rv3270	ctpC
Rv3841	bfrB			Rv2358	smtB			Rv3146	nuoB	Rv2030c	Rv2030c	MprA upregulated	PMID:23104803,22689819,17379732	Rv1759c	wag22		Rv1611	trpC
				Rv3269	Rv3269			Rv3147	nuoC	Rv2031c	hspX	Rv0081	Rv0081	Rv1760	Rv1760		Rv3060c	Rv3060c
SufRregulated				Rv3418c	groES			Rv3148	nuoD	Rv2032	acg	Rv0082	Rv0082	Rv1779c	Rv1779c		Rv3173c	Rv3173c
Rv1460	Rv1460			Rv3848	Rv3848			Rv3155	nuoK	Rv2130c	mshC	Rv0083	Rv0083	Rv1780	Rv1780		Rv2366c	Rv2366c
Rv1461	Rv1461							Rv3161c	Rv3161c	Rv2131c	cysQ	Rv0084	hycD	Rv1810	Rv1810		Rv2524c	fas
Rv1462	Rv1462							Rv3197	Rv3197	Rv2367c	Rv2367c	Rv0085	hycP	Rv1976c	Rv1976c		Rv2781c	Rv2781c
Rv1463	Rv1463							Rv3269	Rv3269	Rv2621c	Rv2621c	Rv0086	hycQ	Rv1977	Rv1977		Rv3774	echA21
Rv1464	csd							Rv3270	ctpC	Rv2623	TB31.7	Rv0087	hycE	Rv1990c	Rv1990c		Rv1502	Rv1502
Rv1465	Rv1465							Rv3477	PE31	Rv2624c	Rv2624c	Rv0088	Rv0088	Rv2077c	Rv2077c		Rv1604	impA
Rv1466	Rv1466							Rv3487c	lipF	Rv2625c	Rv2625c	Rv0251c	hsp	Rv2078	Rv2078		Rv2393	che1
								Rv3822	Rv3822	Rv2626c	hrp1	Rv0981	mprA	Rv2124c	metH
								Rv3825c	pks2	Rv2627c	Rv2627c	Rv0982	mprB	Rv2336	Rv2336
								Rv3849	espR	Rv2628	Rv2628	Rv0983	pepD	Rv2342	Rv2342
								Rv3862c	whiB6	Rv2629	Rv2629	Rv0984	moaB2	Rv2385	mbtJ
								Rv3864	espE	Rv2630	Rv2630	Rv1057	Rv1057	Rv2396	PE_PGRS41
								Rv3865	espF	Rv2631	Rv2631	Rv1812c	Rv1812c	Rv2406c	Rv2406c
								Rv3866	espG1	Rv2708c	Rv2708c	Rv1813c	Rv1813c	Rv2407	Rv2407
								Rv3867	espH	Rv2751	Rv2751	Rv3612c	Rv3612c	Rv2408	PE24
								Rv3873	PPE68	Rv2920c	amt	Rv3613c	Rv3613c	Rv2495c	bkdC
								Rv3876	espI	Rv3046c	Rv3046c	Rv3614c	espD	Rv2591	PE_PGRS44
								Rv3877	eccD1	Rv3065	mmr	Rv3615c	espC	Rv2650c	Rv2650c
								Rv3878	espJ	Rv3127	Rv3127	Rv3616c	espA	Rv2699c	Rv2699c
								Rv3879c	espK	Rv3130c	tgs1			Rv2700	Rv2700
								Rv3880c	espL	Rv3131	Rv3131	MprA KO upreg	PMID:23104803,22689819,17379732	Rv2918c	glnD
								Rv3881c	espB	Rv3132c	devS	Rv0079	Rv0079	Rv3031	Rv3031
								PhoP Downregulated		Rv3133c	devR	Rv0569	Rv0569	Rv3050c	Rv3050c
								Rv0467	icl1	Rv3134c	Rv3134c	Rv1181	pks4	Rv3063	cstA
								Rv0468	fadB2	Rv3568c	hsaC	Rv1183	mmpL10	Rv3113	Rv3113
								Rv0469	umaA			Rv1733c	Rv1733c	Rv3295	Rv3295
								Rv1040c	PE8			Rv1737c	narK2	Rv3323c	moaX
												Rv1738	Rv1738	Rv3454	Rv3454
												Rv1813c	Rv1813c	Rv3505	fadE27
												Rv1814	erg3	Rv3617	ephA
												Rv1815	Rv1815	Rv3645	Rv3645
												Rv1883c	Rv1883c	Rv3650	PE33
												Rv1884c	rpfC	Rv3652	PE_PGRS60
												Rv1996	Rv1996	Rv3690	Rv3690
												Rv2032	acg	Rv3724A	cut5a
												Rv2557	Rv2557	Rv3729	Rv3729
												Rv2623	TB31.7	Rv3803c	fbpD
												Rv2626c	hrp1	Rv3843c	Rv3843c
												Rv2627c	Rv2627c	Rv3844	Rv3844
												Rv2628	Rv2628	Rv3857c	Rv3857c
												Rv2632c	Rv2632c	Rv3879c	espK
												Rv3083	Rv3083	Rv3893c	PE36
												Rv3127	Rv3127
												Rv3130c	tgs1
												Rv3131	Rv3131
												Rv3134c	Rv3134c
												Rv3229c	desA3
												Rv3614c	espD
												Rv3616c	espA

## Sheet: MBovisUpreg24h.macr
																	PMID: 25649146						MTB.id
IdeR		Zur/FurB		EspR		PhoP/R		DoS/R		WhiB3 upregulated		Crp binding comp. pred.					logFC	Differentieel expressed 24 hour infection macrophage		Regulated by			Rv0927c
Ider repressed		FurB repressed		EspR binding sites		Rv number	gene name	DoS/R regulated+/-?		Rv1180	pks3	Rv0002	dnaN				5.22891	Rv1130	prpD				Rv1222
Rv0116c	ldtA	Rv0105c	rpmB1	Rv0469	umaA	Rv0186	bglS	Rv0231	fadE4	Rv2930	fadD26	Rv0019c	fhaB				4.67901	Rv0106	Rv0106	ZUR			Rv1755c
Rv0282	eccA3	Rv0106	Rv0106	Rv0986	Rv0986	Rv0250c	Rv0250c	Rv1177	fdxC	Rv2931	ppsA	Rv0134	ephF				4.36101	Rv1131	prpC				Rv1822
Rv0283	eccB3	Rv0232	Rv0232	Rv1067c	PE_PGRS19	Rv0251c	hsp	Rv1734c	Rv1734c	Rv2940c	mas	Rv0249c	Rv0249c				4.07746	Rv1405c	Rv1405c	Dos, CRP (comp. pred.)			Rv1921c
Rv0284	eccC3	Rv0281	Rv0281	Rv1068c	PE_PGRS20	Rv0440	groEL2	Rv1998c	Rv1998c	Rv2941	fadD28	Rv0256c	PPE2				3.78323	Rv2384	mbtA	IdeR			Rv2353c
Rv0285	PE5	Rv0282	eccA3	Rv1490	Rv1490	Rv0677c	mmpS5	Rv3126c	Rv3126c	Rv3804c	fbpA	Rv0429c	def				3.59365	Rv2385	mbtJ	IdeR, CRP (comp. pred.)			Rv0319
Rv0286	PPE4	Rv0283	eccB3	Rv1753c	PPE24	Rv0757	phoP	Rv3128c	Rv3128c	Rv3825c	pks2	Rv0451c	mmpS4				3.16556	Rv2386c	mbtI	IdeR			Rv0609
Rv0287	esxG	Rv0284	eccC3	Rv2929	Rv2929	Rv0758	phoR	Rv3129	Rv3129			Rv0453	PPE11				2.77066	Rv2383c	mbtB	IdeR			Rv0677c
Rv0288	esxH	Rv0285	PE5	Rv2930	fadD26	Rv0821c	phoY2	Rv3841	bfrB	WhiB7 upregulated		Rv0457c/Rv0458	Rv0457c				2.66363	Rv2382c	mbtC	IdeR			Rv0678
Rv0289	espG3	Rv0286	PPE4	Rv3487c	lipF	Rv0847	lpqS	Rv0064	Rv0064	Rv1258c	Rv1258c	Rv0651	rplJ				2.57793	Rv0453	PPE11	CRP (comp. pred.)			Rv0912
Rv0290	eccD3	Rv0287	esxG	Rv3616c	espA	Rv0967	csoR	Rv0079	Rv0079	Rv1473	Rv1473	Rv0658c	Rv0658c				2.27688	Rv1831	Rv1831				Rv0941c
Rv0291	mycP3	Rv0288	esxH	EspR upregulated		Rv0968	Rv0968	Rv0080	Rv0080	Rv1988	erm(37)	Rv0680c/Rv0681	Rv0680c				2.18422	Rv0251c	hsp	PhoP			Rv1352
Rv0291	mycP3	Rv0289	espG3	Rv1981c	nrdF1	Rv1180	pks3	Rv0081	Rv0081	Rv3197a	whiB7	Rv0805	Rv0805				2.00822	Rv2381c	mbtD	IdeR			Rv2046
Rv0450c	mmpL4	Rv0290	eccD3	Rv1982c	vapC36	Rv1184c	Rv1184c	Rv0082	Rv0082			Rv0851c/Rv0852	Rv0851c				1.76455	Rv1652	argC				Rv2120c
Rv0451c	mmpS4	Rv0291	mycP3	Rv3612c	Rv3612c	Rv1185c	fadD21	Rv0158	Rv0158			Rv0867c	rpfA				1.75776	Rv3197A	whiB7	WhiB7			Rv2395
Rv0482	murB	Rv1195	PE13	Rv3613c	Rv3613c	Rv1217c	Rv1217c	Rv0252	nirB	Crp		Rv0884c	serC				1.65254	Rv1807	PPE31				Rv2663
Rv0587	yrbE2A	Rv1857	modA	Rv3614c	espD	Rv1218c	Rv1218c	Rv0267	narU	crp repressed genes		Rv0950c/Rv0951	Rv0950c				1.53202	Rv3554	fdxB				Rv2923c
Rv0766c	cyp123	Rv1870c	Rv1870c	Rv3615c	espC	Rv1219c	Rv1219c	Rv0318c	Rv0318c	Rv0099	fadD10	Rv0996	Rv0996				1.52728	Rv0193c	Rv0193c				Rv2924c
Rv1343c	lprD	Rv2055c	rpsR2	Rv3616c	espA	Rv1639c	Rv1639c	Rv0349	Rv0349	Rv0188	Rv0188	Rv1092c	coaA				1.4945	Rv0291	mycP3	IdeR/ZUR			Rv3040c
Rv1345	mbtM	Rv2056c	rpsN2			Rv1687c	Rv1687c	Rv0553	menC	Rv1623c	cydA	Rv1158c/Rv1159	Rv1158c				1.48795	Rv2917	Rv2917				Rv3191c
Rv1346	mbtN	Rv2057c	rpmG1			Rv1812c	Rv1812c	Rv0568	cyp135B1	Rv2485c	lipQ	Rv1185c	fadD21				1.46164	Rv3611	Rv3611				Rv3315c
Rv1347c	mbtK	Rv2058c	rpmB2			Rv1986	Rv1986	Rv0569	Rv0569	Rv3613c	Rv3613c	Rv1230c	Rv1230c				1.42531	Rv3053c	nrdH				Rv3395A
Rv1348	irtA	Rv2059	Rv2059			Rv1996	Rv1996	Rv0570	nrdZ	Rv3614c	espD	Rv1256c	cyp130				1.36962	Rv0726c	Rv0726c				Rv3437
Rv1349	irtB	Rv2060	Rv2060			Rv2137c	Rv2137c	Rv0571c	Rv0571c	Rv3615c	espC	Rv1386	PE15				1.33664	Rv3252c	alkB				Rv0799c
Rv1519	Rv1519	Rv2061c	Rv2061c			Rv2329c	narK1	Rv0572c	Rv0572c	Rv3616c	espA	Rv1405c/Rv1406	Rv1405c				1.28505	Rv0282	eccA3				Rv2121c
Rv1876	bfrA	Rv2358	smtB			Rv2376c	cfp2	Rv0573c	pncB2	crp upregulated		Rv1552	frdA				1.28345	Rv2745c	clgR				Rv3597c
Rv2122c	hisE	Rv2359	zur			Rv2389c	rpfD	Rv0574c	Rv0574c	Rv0483	lprQ	Rv1566c	Rv1566c				1.2588	Rv0283	eccB3				Rv0406c
Rv2123	PPE37	Rv2990c	Rv2990c			Rv2390c	Rv2390c	Rv0634c	Rv0634c	Rv0867c	rpfA	Rv1581c	Rv1581c				1.2448	Rv1654	argB				Rv0449c
Rv2377c	mbtH	Rv3017c	esxQ			Rv2391	sirA	Rv0907	Rv0907	Rv1387	PPE20	Rv1759c	wag22				1.24204	Rv1348	irtA				Rv0697
Rv2378c	mbtG	Rv3019c	esxR			Rv2392	cysH	Rv1065	Rv1065	Rv1592c	Rv1592c	Rv1779c/Rv1780	Rv1779c				1.1749	Rv0286	PPE4				Rv0760c
Rv2379	mbtG	Rv3020c	esxS			Rv2393	che1	Rv1367c	Rv1367c	Rv2428	ahpC	Rv1810	Rv1810				1.03594	Rv3197	Rv3197	PhoP (WhiB7?)			Rv0962c
Rv2380c	mbtE	Rv3022c	PPE48			Rv2396	PE_PGRS41	Rv1405c	Rv1405c	Rv2930	fadD26	Rv1976c/Rv1977	Rv1976c				1.03372	Rv0350	dnaK				Rv0997
Rv2381c	mbtD	Rv3229c	desA3			Rv2524c	fas	Rv1733c	Rv1733c	Rv3136	PPE51	Rv1990c	Rv1990c				1.00682	Rv2379c	mbtF				Rv1044
Rv2382c	mbtC	Rv3612c	Rv3612c			Rv2590	fadD9	Rv1736c	narX	Rv3219	whiB1	Rv2077c/Rv2078	Rv2077c				0.891383	Rv2791c	Rv2791c				Rv1053c
Rv2383c	mbtB					Rv2621c	Rv2621c	Rv1737c	narK2			Rv2124c	metH				0.890898	Rv0284	eccC3	IdeR/ZUR			Rv1075c
Rv2384	mbtA					Rv2628	Rv2628	Rv1738	Rv1738	Cmr regulated		Rv2336	Rv2336				0.878153	Rv0860	fadB				Rv1189
Rv2385	mbtJ	FurA				Rv2630	Rv2630	Rv1812c	Rv1812c	Rv1240	mdh	Rv2342	Rv2342				0.863951	Rv0244c	fadE5				Rv1622c
Rv2386c	mbtI	FurArepressed				Rv2641	cadI	Rv1813c	Rv1813c	Rv0440	groEL2	Rv2385	mbtJ				0.736361	Rv2585c	Rv2585c				Rv2208
Rv3402c	Rv3402c	Rv1908c	katG			Rv2642	Rv2642	Rv1818c	PE_PGRS33	Rv1265	Rv1265	Rv2396	PE_PGRS41				0.473346	Rv2946c	pks1				Rv2671
Rv3402c	Rv3402c	Rv1909c	furA			Rv2744c	35kd_ag	Rv1977	Rv1977	CP003248 623143..624708	PE_PGRS6a	Rv2406c/Rv2407	Rv2406c				-0.423535	Rv2935	ppsE				Rv3089
Rv3402c	Rv3402c					Rv2780	ald	Rv1992c	ctpG			Rv2408	PE24				-0.491669	Rv1297	rho				Rv3164c
Rv3612c	Rv3612c					Rv3127	Rv3127	Rv1996	Rv1996	MtrA upregulate		Rv2591	PE_PGRS44				-0.519938	Rv3290c	lat				Rv3288c
Rv3838c	pheA					Rv3129	Rv3129	Rv1997	ctpF	Or.of rep	serV	Rv2699c/Rv2700	Rv2699c				-0.642677	Rv1307	atpH				Rv3469c
Rv3839	Rv3839					Rv3132c	devS	Rv2004c	Rv2004c	Rv0001	dnaA	Rv3050c	Rv3050c				-0.655809	Rv2196	qcrB				Rv3470c
Rv3840	Rv3840					Rv3133c	devR	Rv2005c	Rv2005c	Rv1477	ripA	Rv3063	cstA				-0.67838	Rv3583c	Rv3583c				Rv3493c
IdeR upregulated						Rv3135	PPE50	Rv2006	otsB1	Rv1886c	fbpB	Rv3295	Rv3295				-0.687428	Rv3151	nuoG				Rv0200
Rv0009	ppiA					Rv3136	PPE51	Rv2007c	fdxA			Rv3454	Rv3454				-0.74667	Rv3841	bfrB	IdeR/Dos			Rv0902c
Rv0388c	PPE9					Rv3137	Rv3137	Rv2008c	Rv2008c			Rv3650	PE33				-0.759089	Rv1398c	vapB10				Rv3775
Rv3402	Rv3401					Rv3141	fadB4	Rv2028	dosT			Rv3652	PE_PGRS60				-0.831751	Rv1309	atpG				Rv3208A
Rv3841	bfrB					Rv3143	Rv3143	Rv2029c	pfkB			Rv3724A	cut5a				-1.03203	Rv3270	ctpC	PhoP			Rv0149
SufRregulated	rpmH					Rv3146	nuoB	Rv2030c	Rv2030c			Rv3729	Rv3729				-1.06416	Rv1611	trpC				Rv1082
SUFoperon	rpmH					Rv3147	nuoC	Rv2031c	hspX			Rv3843c/Rv3844	Rv3843c				-1.15671	Rv3060c	Rv3060c				Rv1278
Rv1460	Rv1460					Rv3148	nuoD	Rv2032	acg			Rv3857c	Rv3857c				-1.17812	Rv3173c	Rv3173c				Rv0030
Rv1461	Rv1461					Rv3155	nuoK	Rv2130c	mshC			Rv3879c	espK				-1.2497	Rv2366c	Rv2366c				Rv0560c
Rv1462	Rv1462					Rv3161c	Rv3161c	Rv2131c	cysQ			Rv3893c	PE36				-1.25898	Rv2524c	fas	PhoP			Rv0880
Rv1463	Rv1463					Rv3197	Rv3197	Rv2367c	Rv2367c								-1.33782	Rv2781c	Rv2781c				Rv1125
Rv1464	csd					Rv3269	Rv3269	Rv2621c	Rv2621c								-1.38571	Rv3774	echA21				Rv1211
Rv1465	Rv1465					Rv3270	ctpC	Rv2623	TB31.7								-1.66521	Rv1502	Rv1502				Rv1366
Rv1466	Rv1466					Rv3477	PE31	Rv2624c	Rv2624c								-1.9942	Rv1604	impA				Rv1367c
						Rv3487c	lipF	Rv2625c	Rv2625c								-2.76558	Rv2393	che1	PhoP			Rv1413
						Rv3822	Rv3822	Rv2626c	hrp1														Rv1616
						Rv3825c	pks2	Rv2627c	Rv2627c														Rv1833c
						Rv3849	espR	Rv2628	Rv2628														Rv1947
						Rv3862c	whiB6	Rv2629	Rv2629														Rv2054
						Rv3864	espE	Rv2630	Rv2630														Rv2260
						Rv3865	espF	Rv2631	Rv2631														Rv2475c
						Rv3866	espG1	Rv2708c	Rv2708c														Rv3145
						Rv3867	espH	Rv2751	Rv2751														Rv3450c
						Rv3873	PPE68	Rv2920c	amt														Rv3734c
						Rv3876	espI	Rv3046c	Rv3046c														Rv3757c
						Rv3877	eccD1	Rv3065	mmr														Rv3900c
						Rv3878	espJ	Rv3127	Rv3127														Rv2328
						Rv3879c	espK	Rv3130c	tgs1														Rv2414c
						Rv3880c	espL	Rv3131	Rv3131														Rv2895c
						Rv3881c	espB	Rv3132c	devS														Rv2945c
						PhoP Downregulated		Rv3133c	devR														Rv0958
						Rv0467	icl1	Rv3134c	RafH														Rv0996
						Rv0468	fadB2	Rv3568c	hsaC														Rv0036c
						Rv0469	umaA																Rv1608c
						Rv1040c	PE8																Rv3712
																							Rv0042c
																							Rv0218
																							Rv0546c
																							Rv0849
																							Rv1722
																							Rv2018
																							Rv2486
																							Rv3134c
																							Rv3888c
																							Rv1174c
																							Rv2059
																							Rv2459
																							Rv0394c
																							Rv1911c
																							Rv2363
																							Rv3494c
																							Rv0870c
																							Rv1262c
																							Rv1558
																							Rv1694
																							Rv2077c
																							Rv2627c
																							Rv3027c
																							Rv3502c
																							Rv3644c
																							Rv3742c
																							Rv0550c
																							Rv2289
																							Rv2584c
																							Rv2988c
																							Rv2502c
																							Rv1004c
																							Rv2298
																							Rv0039c
																							Rv0430
																							Rv0478
																							Rv0937c
																							Rv1712
																							Rv1931c
																							Rv2294
																							Rv2557
																							Rv2732c
																							Rv2763c
																							Rv2876
																							Rv3338
																							Rv1277
																							Rv1816
																							Rv1845c
																							Rv1847
																							Rv3204
																							Rv2937
																							Rv3025c
																							Rv3711c
																							Rv3864
																							Rv0460
																							Rv0730
																							Rv1468c
																							Rv1637c
																							Rv1668c
																							Rv1891
																							Rv2000
																							Rv3608c
																							Rv2938
																							Rv2536
																							Rv3239c
																							Rv3496c
																							Rv1274
																							Rv3141
																							Rv0182c
																							Rv2610c
																							Rv1061
																							Rv1152
																							Rv2498c
																							Rv3221c
																							Rv3371
																							Rv1743
																							Rv2204c
																							Rv2860c
																							Rv0643c
																							Rv2226
																							Rv1063c
																							Rv1490
																							Rv1566c
																							Rv2009
																							Rv2425c
																							Rv3633
																							Rv0202c
																							Rv2543
																							Rv2343c
																							Rv3699
																							Rv3759c
																							Rv3847
																							Rv0419
																							Rv1479
																							Rv0782
																							Rv0509
																							Rv1333
																							Rv2790c
																							Rv3587c
																							Rv1162
																							Rv2313c
																							Rv2456c
																							Rv2792c
																							Rv3703c
																							Rv3838c
																							Rv2006
																							Rv2495c
																							Rv0663
																							Rv0638
																							Rv1043c
																							Rv0057
																							Rv0231
																							Rv0348
																							Rv1285
																							Rv1435c
																							Rv1748
																							Rv2882c
																							Rv3630
																							Rv0928
																							Rv3868
																							Rv1069c
																							Rv2888c
																							Rv0957
																							Rv1488
																							Rv0890c
																							Rv0758
																							Rv3285
																							Rv2681
																							Rv2773c
																							Rv3693
																							Rv3732
																							Rv2110c
																							Rv0473
																							Rv2184c
																							Rv2215
																							Rv1650
																							Rv3863
																							Rv0869c
																							Rv3593
																							Rv0555
																							Rv0500
																							Rv2219
																							Rv0040c
																							Rv2067c
																							Rv3907c
																							Rv0732
																							Rv1527c
																							Rv1108c
																							Rv2985
																							Rv0213c
																							Rv1436
																							Rv3298c
																							Rv0078Bc
																							Rv0156
																							Rv0195
																							Rv0817c
																							Rv1335
																							Rv1744c
																							Rv2323c
																							Rv2450c
																							Rv2515c
																							Rv3489
																							Rv3623
																							Rv3880c
																							Rv0748
																							Rv0518
																							Rv0525
																							Rv1025
																							Rv1505c
																							Rv1758
																							Rv1904
																							Rv2177c
																							Rv2271
																							Rv2318
																							Rv2408
																							Rv2420c
																							Rv2432c
																							NA
																							Rv0108c
																							Rv1118c
																							Rv1159A
																							Rv1351
																							Rv2358
																							Rv2406c
																							Rv2566
																							Rv2601A
																							Rv2987c
																							Rv3086
																							Rv3098c
																							Rv3342
																							Rv3360
																							Rv3468c
																							Rv3555c
																							Rv3589
																							Rv3749c
																							Rv0500A
																							Rv0919
																							Rv1494
																							Rv1943c
																							Rv2574
																							Rv2772c
																							Rv2776c
																							Rv3287c
																							Rv3718c
																							Rv0011c
																							Rv1040c
																							Rv1236
																							Rv1695
																							Rv2017
																							Rv2095c
																							Rv3547
																							Rv3551
																							Rv0159c
																							Rv1235
																							Rv2309c
																							Rv2727c
																							Rv3753c
																							Rv0296c
																							Rv0871
																							Rv1234
																							Rv1393c
																							Rv2686c
																							Rv3529c
																							Rv0301
																							Rv1032c
																							Rv1177
																							Rv1373
																							Rv1394c
																							Rv2066
																							Rv2081c
																							Rv2528c
																							Rv3016
																							Rv3539
																							Rv0131c
																							Rv0529
																							Rv0972c
																							Rv1362c
																							Rv1424c
																							Rv1478
																							Rv1791
																							Rv2362c
																							Rv2464c
																							Rv3159c
																							Rv3254
																							Rv0162c
																							Rv1319c
																							Rv1431
																							Rv1443c
																							Rv1762c
																							Rv1885c
																							Rv2045c
																							Rv2793c
																							Rv3625c
																							Rv3846
																							Rv0082
																							Rv2558
																							Rv2957
																							Rv0312
																							Rv0516c
																							Rv2388c
																							Rv2434c
																							Rv2692
																							Rv3161c
																							Rv3837c
																							Rv0970
																							Rv1005c
																							Rv1187
																							Rv1376
																							Rv1664
																							Rv1866
																							Rv2580c
																							Rv2978c
																							Rv0049
																							Rv0226c
																							Rv1167c
																							Rv1639c
																							Rv2148c
																							Rv3501c
																							Rv3770c
																							Rv0765c
																							Rv0946c
																							Rv1406
																							Rv3385c
																							Rv0074
																							Rv0093c
																							Rv0146
																							Rv0224c
																							Rv0894
																							Rv0936
																							Rv1024
																							Rv2566
																							Rv3036c
																							Rv3080c
																							Rv0181c
																							Rv0328
																							Rv0380c
																							Rv0424c
																							Rv1681
																							Rv1775
																							Rv2040c
																							Rv2205c
																							Rv2532c
																							Rv2588c
																							Rv2964
																							IGR(-Rv3843Ec+Rv3845)
																							Rv0571c
																							Rv0578c
																							Rv0581
																							Rv0696
																							Rv1453
																							Rv1489
																							Rv1541c
																							Rv1732c
																							Rv2022c
																							Rv2396
																							Rv2641
																							Rv3328c
																							Rv3341
																							Rv3888c
																							Rv0331
																							Rv0553
																							Rv0623
																							Rv1230c
																							Rv1316c
																							Rv1590
																							Rv1692
																							Rv2118c
																							Rv2272
																							Rv2569c
																							Rv3259
																							Rv3275c
																							Rv3420c
																							Rv3440c
																							Rv3658c
																							Rv0388c
																							Rv0582
																							Rv0610c
																							Rv0797
																							Rv0895
																							Rv2331
																							Rv2640c
																							Rv3108
																							Rv3518c
																							Rv3797
																							Rv3829c
																							Rv0501
																							Rv1828
																							Rv1901
																							Rv0066c
																							Rv0103c
																							Rv3842c
																							Rv1181
																							Rv2218
																							Rv2284
																							Rv3441c
																							Rv3818
																							Rv1221
																							Rv0502
																							Rv0038
																							Rv2217
																							Rv0143c
																							Rv0465c
																							Rv2841c
																							Rv2972c
																							Rv3740c
																							Rv0611c
																							Rv2915c
																							Rv3399
																							Rv3772
																							Rv0021c
																							Rv0323c
																							Rv0709
																							Rv0821c
																							Rv2505c
																							Rv2564
																							Rv3378c
																							Rv0498
																							Rv0681
																							Rv0853c
																							Rv1317c
																							Rv1663
																							Rv2693c
																							Rv2875
																							Rv3260c
																							Rv3322c
																							Rv3548c
																							Rv0469
																							Rv1389
																							Rv3802c
																							Rv2973c
																							Rv3295
																							Rv2109c
																							Rv3884c
																							Rv1318c
																							Rv3255c
																							Rv2970c
																							Rv1626
																							Rv2997
																							Rv0205
																							Rv0522
																							Rv0552
																							Rv0672
																							Rv2139
																							Rv2197c
																							Rv2257c
																							Rv3096
																							Rv2672
																							Rv1100
																							Rv1597
																							Rv1825
																							Rv2714
																							Rv3221A
																							Rv1829
																							Rv3253c
																							Rv1902c
																							Rv2093c
																							Rv2436
																							Rv2974c
																							Rv0488
																							Rv0790c
																							Rv0801
																							Rv0810c
																							Rv0948c
																							Rv0965c
																							Rv1168c
																							Rv1387
																							Rv1725c
																							Rv1864c
																							Rv1907c
																							Rv1944c
																							Rv2262c
																							Rv2297
																							Rv2301
																							Rv2530c
																							Rv2701c
																							Rv3448
																							Rv3638
																							Rv3731
																							Rv3822
																							Rv3899c
																							Rv0008c
																							Rv0326
																							Rv0368c
																							Rv0458
																							Rv0605
																							Rv0740
																							Rv0875c
																							Rv1103c
																							Rv1742
																							Rv2070c
																							Rv2249c
																							Rv2705c
																							Rv2796c
																							Rv3177
																							Rv3408
																							Rv3452
																							Rv3561
																							Rv3051c
																							Rv0211
																							Rv2430c
																							Rv3804c
																							Rv0337c
																							Rv1324
																							Rv3646c
																							Rv1640c
																							Rv3193c
																							Rv2868c
																							Rv3645
																							Rv1463
																							Rv1886c
																							Rv0247c
																							Rv2576c
																							Rv2949c
																							Rv0002
																							Rv1491c
																							Rv1522c
																							Rv0716
																							Rv3148
																							Rv0809
																							Rv1486c
																							Rv3028c
																							Rv1843c
																							Rv2460c
																							Rv3049c
																							Rv0830
																							Rv3436c
																							Rv0559c
																							Rv1078
																							Rv1666c
																							Rv3006
																							Rv3230c
																							Rv1459c
																							Rv3721c
																							Rv0524
																							Rv3365c
																							Rv2024c
																							Rv2125
																							Rv2904c
																							Rv0470c
																							Rv2094c
																							Rv3520c
																							Rv0683
																							Rv2954c
																							Rv3146
																							IGR(-Rv1148c-Rv1151c)
																							Rv0435c
																							Rv0475
																							Rv1320c
																							Rv2785c
																							Rv3455c
																							Rv2100
																							Rv0822c
																							Rv2096c
																							Rv2373c
																							Rv0177
																							Rv2053c
																							Rv2603c
																							Rv2847c
																							Rv1340
																							Rv0633c
																							Rv0925c
																							Rv1023
																							Rv1253
																							Rv2404c
																							Rv2374c
																							Rv1213
																							Rv2131c
																							Rv2483c
																							Rv0013
																							Rv1812c
																							Rv3585
																							Rv0183
																							Rv0513
																							Rv0813c
																							Rv2874
																							Rv3202c
																							Rv0651
																							Rv0691c
																							Rv2494
																							Rv2575
																							Rv2712c
																							Rv0227c
																							Rv1046c
																							Rv2838c
																							Rv0926c
																							Rv2778c
																							Rv3140
																							Rv0484c
																							Rv1379
																							Rv3153
																							Rv3217c
																							Rv3919c
																							Rv0155
																							IGR(+Rv3618-Rv3620c)
																							Rv1321
																							Rv1760
																							Rv2620c
																							Rv2990c
																							Rv3281
																							Rv0774c
																							Rv1826
																							Rv3209
																							Rv0204c
																							Rv0405
																							Rv0499
																							Rv0788
																							Rv2152c
																							Rv2295
																							Rv0641
																							Rv0492c
																							Rv1589
																							Rv2209
																							Rv1646
																							Rv2399c
																							Rv3812
																							Rv0235c
																							Rv0241c
																							Rv2042c
																							Rv2418c
																							Rv2428
																							Rv0720
																							Rv1823
																							Rv3011c
																							Rv1159
																							Rv2684
																							Rv0671
																							Rv2559c
																							Rv2562
																							Rv3032
																							Rv2326c
																							Rv1660
																							Rv3777
																							Rv0139
																							Rv3887c
																							Rv3222c
																							Rv3722c
																							Rv3456c
																							Rv1908c
																							Rv0019c
																							Rv0184
																							Rv1563c
																							Rv3626c
																							Rv0466
																							Rv2277c
																							Rv1877
																							Rv0589
																							Rv1273c
																							Rv3190c
																							Rv3490
																							Rv1339
																							Rv2467
																							Rv0004
																							Rv0541c
																							Rv0608
																							Rv0628c
																							Rv0670
																							Rv1122
																							Rv1750c
																							Rv1853
																							Rv1873
																							Rv2579
																							Rv3786c
																							Rv0564c
																							Rv1359
																							Rv1912c
																							Rv2088
																							Rv2816c
																							Rv3061c
																							Rv3483c
																							Rv3206c
																							Rv2497c
																							Rv2922c
																							Rv3843c
																							Rv0848
																							Rv0311
																							Rv1084
																							Rv1288
																							Rv3330
																							Rv3485c
																							Rv3663c
																							Rv0934
																							Rv1591
																							Rv3908
																							Rv3048c
																							Rv0701
																							Rv0246
																							Rv3923c
																							Rv0487
																							Rv0583c
																							Rv0686
																							Rv0898c
																							Rv1270c
																							Rv2175c
																							Rv3282
																							Rv1220c
																							Rv1377c
																							Rv2153c
																							Rv1782
																							Rv3920c
																							Rv0392c
																							Rv1625c
																							Rv3247c
																							Rv3819
																							Rv3824c
																							Rv0063
																							Rv0703
																							Rv1498c
																							Rv3602c
																							Rv0468
																							Rv3266c
																							Rv3138
																							Rv0047c
																							Rv0698
																							Rv1224
																							Rv1330c
																							Rv1648
																							Rv1858
																							Rv1909c
																							Rv2521
																							Rv3243c
																							Rv3397c
																							Rv3492c
																							Rv3522
																							Rv3542c
																							Rv3573c
																							Rv0622
																							Rv0754
																							Rv3068c
																							Rv3686c
																							Rv1306
																							Rv1016c
																							Rv0639
																							Rv0322
																							Rv1659
																							Rv0117
																							Rv0621
																							Rv1026
																							Rv1927
																							Rv2300c
																							Rv2439c
																							Rv3728
																							Rv0294
																							Rv0687
																							Rv0913c
																							Rv1504c
																							Rv1525
																							Rv2237
																							Rv2578c
																							Rv3123
																							Rv1795
																							Rv3674c
																							Rv2202c
																							Rv3801c
																							Rv2427c
																							Rv0236c
																							Rv1074c
																							Rv2051c
																							Rv0133
																							Rv0674
																							Rv0999
																							Rv1217c
																							Rv1702c
																							Rv1874
																							Rv2027c
																							Rv2290
																							Rv2337c
																							Rv3053c
																							Rv3767c
																							Rv0119
																							Rv0506
																							Rv0543c
																							Rv0750
																							Rv0820
																							Rv0901
																							Rv1062
																							Rv1085c
																							Rv1550
																							Rv1876
																							Rv2108
																							Rv3530c
																							Rv2080
																							Rv2241
																							Rv0733
																							Rv3303c
																							Rv3624c
																							Rv0266c
																							Rv3309c
																							Rv1689
																							Rv0402c
																							Rv0783c
																							Rv1781c
																							Rv3310
																							Rv3806c
																							Rv2824c
																							Rv3103c
																							Rv3688c
																							Rv3714c
																							Rv3756c
																							Rv3467
																							Rv0098
																							Rv0614
																							Rv0695
																							Rv0826
																							Rv1928c
																							Rv2041c
																							Rv2050
																							Rv2320c
																							Rv2511
																							Rv3515c
																							Rv0186
																							Rv2216
																							Rv2940c
																							Rv1565c
																							Rv2097c
																							Rv2203
																							Rv3283
																							Rv2225
																							Rv1360
																							Rv0099
																							Rv0876c
																							Rv1649
																							Rv3416
																							Rv0669c
																							Rv0404
																							Rv1607
																							Rv0088
																							Rv2004c
																							Rv0261c
																							Rv0618
																							Rv0679c
																							Rv0746
																							Rv0838
																							Rv0881
																							Rv1259
																							Rv1383
																							Rv1487
																							Rv1777
																							Rv1914c
																							Rv2061c
																							Rv2128
																							Rv2878c
																							Rv3500c
																							Rv0254c
																							Rv0775
																							Rv0974c
																							Rv1726
																							Rv2873
																							Rv3073c
																							Rv3361c
																							Rv3424c
																							Rv3487c
																							Rv3568c
																							Rv0570
																							Rv3225c
																							Rv3401
																							Rv0959
																							Rv1128c
																							Rv3521
																							Rv3854c
																							Rv0594
																							Rv2679
																							Rv2743c
																							Rv3423c
																							Rv1797
																							Rv2172c
																							Rv0014c
																							Rv0317c
																							Rv0923c
																							Rv2173
																							Rv2867c
																							Rv3856c
																							Rv1292
																							Rv3719
																							Rv3307
																							Rv0073
																							Rv0861c
																							Rv1425
																							Rv2885c
																							Rv2963
																							Rv0295c
																							Rv0447c
																							Rv0713
																							Rv0903c
																							Rv2856
																							Rv2062c
																							Rv1294
																							Rv3082c
																							Rv0483
																							Rv0438c
																							Rv1500
																							Rv2143
																							Rv3001c
																							Rv3826
																							Rv1448c
																							Rv1729c
																							Rv3498c
																							Rv3821
																							Rv2553c
																							Rv0496
																							Rv2461c
																							Rv0174
																							Rv0071
																							Rv0273c
																							Rv0277c
																							Rv0842
																							Rv0920c
																							Rv1124
																							Rv1139c
																							Rv1343c
																							Rv1745c
																							Rv2086
																							Rv2316
																							Rv2466c
																							Rv3332
																							Rv3733c
																							Rv0599c
																							Rv1091
																							Rv1537
																							Rv1560
																							Rv2250c
																							Rv2514c
																							Rv2912c
																							Rv3004
																							Rv3109
																							Rv3697Ac
																							Rv3730c
																							Rv3890c
																							Rv1658
																							Rv3274c
																							Rv3803c
																							Rv1817
																							Rv2817c
																							Rv1698
																							Rv3465
																							Rv3758c
																							Rv2665
																							Rv1132
																							Rv0412c
																							IGR(+Rv3797-Rv3799c)
																							Rv2145c
																							Rv0542c
																							Rv3312c
																							Rv1029
																							Rv1245c
																							Rv3014c
																							Rv3074
																							Rv3886c
																							Rv0018c
																							Rv0037c
																							Rv0845
																							Rv0819
																							Rv0966c
																							Rv1045
																							Rv2554c
																							Rv3062
																							Rv3063
																							Rv3367
																							Rv3411c
																							Rv2971
																							Rv3457c
																							Rv2582
																							Rv2589
																							Rv3410c
																							Rv3525c
																							Rv3600c
																							IGR(+Rv3116+Rv3119)
																							Rv2052c
																							Rv0330c
																							Rv0377
																							Rv0595c
																							Rv0744c
																							Rv0986
																							Rv1054
																							Rv1158c
																							Rv1186c
																							Rv1361c
																							Rv1432
																							Rv1482c
																							Rv1669
																							Rv2799
																							Rv3386
																							Rv3605c
																							Rv3848
																							Rv0068
																							Rv0150c
																							Rv0274
																							Rv0580c
																							Rv0656c
																							Rv0673
																							Rv1003
																							Rv1818c
																							Rv2187
																							Rv2628
																							Rv2634c
																							Rv2798c
																							Rv3000
																							Rv3137
																							Rv3238c
																							Rv3640c
																							Rv3741c
																							Rv3840
																							Rv3892c
																							Rv2941
																							Rv0104
																							Rv1609
																							Rv2220
																							Rv2531c
																							Rv3244c
																							Rv0298
																							Rv0945
																							Rv2361c
																							Rv2678c
																							Rv3059
																							Rv3576
																							Rv0482
																							Rv3106
																							Rv3236c
																							Rv1784
																							Rv3271c
																							Rv1916
																							Rv1731
																							Rv2156c
																							Rv2788
																							Rv0332
																							Rv2335
																							Rv0725c
																							Rv3491
																							Rv3853
																							Rv0165c
																							Rv3302c
																							Rv0441c
																							Rv1708
																							Rv3808c
																							Rv1841c
																							Rv1941
																							Rv2488c
																							Rv3077
																							Rv3727
																							Rv0434
																							Rv2198c
																							Rv1872c
																							Rv0145
																							Rv2154c
																							Rv3046c
																							Rv3464
																							Rv3737
																							Rv2144c
																							Rv2572c
																							Rv3790
																							Rv3273
																							Rv0157
																							Rv2079
																							Rv0363c
																							Rv2854
																							Rv0867c
																							Rv1533
																							Rv0259c
																							Rv1123c
																							Rv2133c
																							Rv2716
																							Rv2877c
																							Rv3142c
																							Rv3673c
																							Rv0112
																							Rv1523
																							Rv1879
																							Rv2332
																							Rv2761c
																							Rv2991
																							Rv0423c
																							Rv2091c
																							Rv3277
																							Rv3811
																							Rv3460c
																							Rv1483
																							Rv0655
																							Rv2501c
																							Rv3010c
																							Rv0361
																							Rv1289
																							Rv1645c
																							Rv1820
																							Rv2036
																							Rv2083
																							Rv2102
																							Rv2508c
																							Rv2510c
																							Rv2683
																							Rv2871
																							Rv3356c
																							Rv0228
																							Rv1910c
																							Rv2228c
																							Rv2258c
																							Rv2726c
																							Rv2770c
																							Rv2872
																							Rv3362c
																							Rv3398c
																							Rv3540c
																							Rv3649
																							Rv3809c
																							Rv3710
																							Rv1280c
																							Rv0422c
																							Rv0427c
																							Rv0495c
																							Rv1028c
																							Rv3689
																							Rv0407
																							Rv2622
																							Rv0479c
																							Rv0418
																							Rv0690c
																							Rv2870c
																							Rv2905
																							Rv3867
																							Rv3223c
																							Rv2166c
																							Rv0413
																							Rv0874c
																							Rv1011
																							Rv1263
																							Rv2113
																							Rv2293c
																							Rv2472
																							Rv2597
																							Rv2630
																							Rv2729c
																							Rv2825c
																							Rv3015c
																							Rv3335c
																							Rv3434c
																							Rv0255c
																							Rv0405
																							Rv0800
																							Rv1210
																							Rv1685c
																							Rv3359
																							Rv3383c
																							Rv1789
																							Rv1300
																							Rv0206c
																							Rv1421
																							Rv3226c
																							Rv2709
																							Rv3263
																							Rv3382c
																							Rv2448c
																							Rv3044
																							Rv3793
																							Rv0148
																							Rv1272c
																							Rv1696
																							Rv2533c
																							Rv3400
																							Rv3792
																							Rv0137c
																							Rv1283c
																							Rv1723
																							Rv3724B
																							Rv1644
																							Rv2850c
																							Rv3794
																							Rv0300
																							Rv0420c
																							Rv0606
																							Rv0727c
																							Rv0864
																							Rv1399c
																							Rv1457c
																							Rv1701
																							Rv1778c
																							Rv3279c
																							Rv3743c
																							Rv0209
																							Rv0627
																							Rv1205
																							Rv1440
																							Rv1878
																							Rv2162c
																							Rv2322c
																							Rv2442c
																							Rv2595
																							Rv2708c
																							Rv2780
																							Rv2894c
																							Rv3026c
																							Rv3701c
																							Rv3852
																							Rv0293c
																							Rv0702
																							Rv2115c
																							Rv3870
																							Rv0718
																							Rv0173
																							Rv2724c
																							Rv0818
																							Rv1419
																							Rv1679
																							Rv2315c
																							Rv3442c
																							Rv2187
																							Rv3691
																							Rv3029c
																							Rv3272
																							Rv2711
																							Rv0410c
																							Rv2733c
																							Rv1018c
																							Rv1641
																							IGR(+Rvnt29+Rv2512A)
																							Rv0390
																							Rv1677
																							Rv2259
																							Rv0175
																							Rv1248c
																							Rv1096
																							Rv1946c
																							Rv0307c
																							Rv0359
																							Rv0448c
																							Rv1380
																							Rv1416
																							Rv1530
																							Rv2499c
																							Rv2581c
																							Rv3159c
																							Rv0389
																							Rv0437c
																							Rv0692
																							Rv1474c
																							Rv2185c
																							Rv3007c
																							Rv3449
																							Rv3553
																							Rv3628
																							Rv3747
																							Rv1021
																							Rv0072
																							Rv0223c
																							Rv1266c
																							Rv3604c
																							Rv3861
																							Rv0706
																							Rv1557
																							Rv0954
																							Rv1536
																							Rv0539
																							Rv3258c
																							Rv0548c
																							Rv1290c
																							Rv1899c
																							Rv3375
																							Rv2194
																							Rv3586
																							Rv2959c
																							Rv3598c
																							Rv0462
																							Rv1302
																							Rv0851c
																							Rv0865
																							Rv1030
																							Rv1151c
																							Rv1271c
																							Rv1774
																							Rv1913
																							Rv2619c
																							Rv3269
																							Rv0010c
																							Rv0208c
																							Rv0349
																							Rv0514
																							Rv1056
																							Rv2138
																							Rv2308
																							Rv3405c
																							Rv3566c
																							Rv2956
																							Rv1157c
																							Rv3276c
																							Rv0171
																							Rv0891c
																							Rv2182c
																							Rv2748c
																							Rv0050
																							Rv0381c
																							Rv0626
																							Rv3860
																							Rv1126c
																							Rv1144
																							Rv2333c
																							Rv2504c
																							Rv3865
																							Rv2750
																							Rv2682c
																							Rv3484
																							Rv2992c
																							Rv1888c
																							Rv1111c
																							Rv1796
																							Rv2190c
																							Rv3627c
																							Rv1546
																							Rv2140c
																							Rv2149c
																							Rv3594
																							Rv3754
																							Rv0634c
																							Rv0212c
																							Rv1364c
																							Rv1173
																							Rv0536
																							Rv0791c
																							Rv0855
																							Rv1455
																							Rv1517
																							Rv1958c
																							Rv2002
																							Rv2735c
																							Rv3002c
																							Rv3613c
																							Rv3744
																							Rv0048c
																							Rv0302
																							Rv0739
																							Rv0835
																							Rv0975c
																							Rv0977
																							Rv0993
																							Rv1214c
																							Rv3563
																							Rv3577
																							Rv3609c
																							Rv3822
																							Rv0929
																							Rv3215
																							Rv1863c
																							Rv0715
																							Rv1594
																							Rv2417c
																							Rv2608
																							Rv0659c
																							Rv1260
																							Rv1933c
																							Rv2468c
																							Rv3835
																							Rv1345
																							Rv2230c
																							Rv3781
																							Rv2556c
																							Rv0955
																							Rv1846c
																							Rv3404c
																							Rv1703c
																							Rv2927c
																							Rv3234c
																							Rv3306c
																							Rv0154c
																							Rv1275
																							Rv3454
																							Rv0803
																							Rv0355c
																							Rv0630c
																							Rv0752c
																							Rv3776
																							Rv0118c
																							Rv0128
																							Rv0264c
																							Rv1239c
																							Rv1562c
																							Rv1643
																							Rv2033c
																							Rv2065
																							Rv2397c
																							Rv2500c
																							Rv1098c
																							Rv0346c
																							Rv1002c
																							Rv3417c
																							Rv2224c
																							Rv2462c
																							Rv2948c
																							Rv0303
																							Rv0863
																							Rv1267c
																							Rv1429
																							Rv2038c
																							Rv2568c
																							Rv2771c
																							Rv2809
																							Rv3088
																							Rv3094c
																							Rv3160c
																							Rv3363c
																							Rv3636
																							Rv0429c
																							Rv0866
																							Rv1160
																							Rv1957
																							Rv1996
																							Rv2014
																							Rv2248
																							Rv2401
																							Rv2410c
																							Rv2706c
																							Rv2181
																							Rv1240
																							Rv0537c
																							Rv1447c
																							Rv3005c
																							Rv3820c
																							Rv2934
																							Rv1070c
																							Rv2043c
																							Rv0056
																							Rv0950c
																							Rv3081
																							Rv1410c
																							Rv0158
																							Rv0910
																							Rv0961
																							Rv2376c
																							Rv2604c
																							Rv3543c
																							Rv3578
																							Rv0260c
																							Rv1407
																							Rv1636
																							Rv3765c
																							Rv3855
																							Rv0676c
																							Rv0982
																							Rv3305c
																							Rv0777
																							Rv2883c
																							Rv0431
																							Rv0773c
																							Rv3634c
																							Rv3667
																							Rv3696c
																							Rv2519
																							Rv2200c
																							Rv3205c
																							Rv2605c
																							Rv2823c
																							Rv3370c
																							Rv2698
																							Rv2731
																							Rv2010
																							Rv2837c
																							Rv3116
																							Rv3810
																							Rv0892
																							Rv0896
																							Rv1409
																							Rv2130c
																							Rv0432
																							Rv0220
																							Rv0682
																							Rv0899
																							Rv3373
																							Rv1193
																							Rv0489
																							Rv2449c
																							Rv1932
																							Rv0237
																							Rv1212c
																							Rv0685
																							Rv0256c
																							Rv1521
																							Rv1238
																							Rv0567
																							Rv2696c
																							Rv0357c
																							Rv0411c
																							Rv0591
																							Rv1728c
																							Rv2037c
																							Rv2676c
																							Rv2914c
																							Rv0339c
																							Rv0872c
																							Rv0989c
																							Rv1469
																							Rv1857
																							Rv2690c
																							Rv0873
																							Rv3412
																							Rv0952
																							Rv3680
																							Rv1830
																							Rv1854c
																							Rv1008
																							Rv1395
																							Rv3018c
																							Rv3242c
																							Rv0024
																							Rv0463
																							IGR(+Rv3116+Rv3119)
																							Rv0971c
																							Rv1066
																							Rv1135c
																							Rv2390c
																							Rv2966c
																							Rv3055
																							Rv3195
																							Rv3572
																							Rv3390
																							Rv0321
																							Rv0565c
																							Rv0857
																							Rv0996A
																							Rv1048c
																							Rv1926c
																							Rv2269c
																							Rv2287
																							Rv2367c
																							Rv2613c
																							Rv2677c
																							Rv2844
																							Rv3037c
																							Rv3058c
																							Rv3601c
																							Rv0858c
																							Rv2734
																							Rv3707c
																							Rv0272c
																							Rv2069
																							Rv0292
																							Rv3144c
																							Rv3318
																							Rv1073
																							Rv1228
																							Rv0167
																							Rv2540c
																							Rv2777c
																							Rv2995c
																							Rv1543
																							Rv3210c
																							Rv3268
																							Rv1400c
																							Rv0026
																							Rv1099c
																							Rv2005c
																							Rv2507
																							Rv0585c
																							Rv1749c
																							Rv2151c
																							Rv0070c
																							Rv0940c
																							Rv1785c
																							Rv2842c
																							Rv2890c
																							Rv1821
																							Rv0058
																							Rv0136
																							Rv0832
																							Rv1501
																							Rv1739c
																							Rv2470
																							Rv3595c
																							Rv3903c
																							Rv0327c
																							Rv1138c
																							Rv2819c
																							Rv0528
																							Rv0457c
																							Rv0455c
																							Rv2518c
																							Rv1244
																							Rv1672c
																							Rv2264c
																							Rv3825c
																							Rv0938
																							Rv2845c
																							Rv3265c
																							Rv3418c
																							Rv0061
																							Rv2563
																							Rv1612
																							Rv2435c
																							Rv2969c
																							Rv1454c
																							Rv1918c
																							Rv1855c
																							Rv0877
																							Rv3280
																							Rv3531c
																							Rv0579
																							Rv1206
																							Rv1287
																							Rv1922
																							Rv2206
																							Rv2240c
																							Rv2921c
																							Rv0176
																							Rv3610c
																							Rv0476
																							Rv2485c
																							Rv3321c
																							Rv0802c
																							Rv1014c
																							Rv1524
																							Rv2360c
																							Rv3179
																							Rv3395c
																							Rv3534c
																							Rv3552
																							Rv0089
																							Rv0620
																							Rv2021c
																							Rv2227
																							Rv2274c
																							Rv2286c
																							Rv2407
																							Rv2639c
																							Rv2749
																							Rv3231c
																							Rv3422c
																							Rv3472
																							Rv3486
																							Rv3664c
																							Rv3891c
																							Rv0100
																							Rv0160c
																							Rv0612
																							Rv0634B
																							Rv0942
																							Rv1036c
																							Rv1227c
																							Rv1276c
																							Rv1562c
																							Rv1865c
																							Rv1898
																							Rv2015c
																							Rv2437
																							Rv2699c
																							Rv2980
																							Rv3078
																							Rv3316
																							Rv3565
																							Rv3705A
																							Rv3769
																							Rv3893c
																							Rv0221
																							Rv1539
																							Rv1665
																							Rv0239
																							Rv0178
																							Rv1354c
																							Rv1472
																							Rv1697
																							Rv1200
																							Rv0485
																							Rv0315
																							Rv0309
																							Rv0710
																							Rv1080c
																							Rv2124c
																							Rv2092c
																							Rv3459c
																							Rv2275
																							Rv2920c
																							Rv2982c
																							Rv3294c
																							Rv3479
																							Rv3784
																							Rv0400c
																							Rv2968c
																							Rv3407
																							Rv0883c
																							Rv2702
																							Rv3862c
																							Rv0215c
																							Rv3704c
																							Rv3592
																							Rv2534c
																							Rv3092c
																							Rv3866
																							Rv3497c
																							Rv1175c
																							Rv0265c
																							Rv1371
																							Rv0924c
																							Rv1838c
																							Rv1707
																							Rv0111
																							Rv2137c
																							Rv3413c
																							Rv2700
																							Rv3336c
																							Rv1615
																							Rv2577
																							Rv3213c
																							Rv0151c
																							Rv0152c
																							Rv0385
																							Rv0645c
																							Rv0862c
																							Rv1058
																							Rv1141c
																							Rv2458
																							Rv2797c
																							Rv1143
																							Rv2542
																							Rv3631
																							Rv0931c
																							Rv0121c
																							Rv2503c
																							Rv2827c
																							Rv3133c
																							Rv3369
																							Rv0191
																							Rv0554
																							Rv2405
																							Rv3168
																							Rv3170
																							Rv3172c
																							Rv3286c
																							Rv3432c
																							Rv1492
																							Rv1547
																							Rv1117
																							Rv0811c
																							Rv1651c
																							Rv2787
																							Rv0135c
																							Rv0646c
																							Rv1496
																							Rv3194c
																							Rv1279
																							Rv3091
																							Rv1683
																							Rv2725c
																							Rv1837c
																							Rv0998
																							Rv2136c
																							Rv3783
																							Rv0343
																							Rv3379c
																							Rv0951
																							Rv1614
																							Rv1194c
																							Rv1418
																							Rv0263c
																							Rv2925c
																							Rv0590
																							Rv1184c
																							Rv1428c
																							Rv1446c
																							Rv2235
																							Rv2336
																							Rv2739c
																							Rv2901c
																							Rv3421c
																							Rv3913
																							Rv0461
																							Rv3897c
																							Rv3198c
																							Rv1013
																							Rv0012
																							Rv0785
																							Rv3451
																							Rv3755c
																							Rv2707
																							Rv2555c
																							Rv0126
																							Rv1493
																							Rv0785
																							Rv1730c
																							Rv2484c
																							Rv2223c
																							Rv3717
																							Rv2723
																							Rv0719
																							Rv1328
																							Rv3201c
																							Rv0025
																							Rv0085
																							Rv0334
																							Rv1261c
																							Rv1724c
																							Rv1875
																							Rv1896c
																							Rv1919c
																							Rv2169c
																							Rv2849c
																							Rv2943
																							Rv3479
																							Rv0052
																							Rv0250c
																							Rv0415
																							Rv0762c
																							Rv0992c
																							Rv1995
																							Rv2016
																							Rv2754c
																							Rv2765
																							Rv3071
																							Rv3216
																							Rv3901c
																							Rv2457c
																							Rv0240
																							Rv0834c
																							Rv0904c
																							Rv1680
																							Rv2453c
																							Rv2602
																							Rv2911
																							Rv2977c
																							Rv3510c
																							Rv0648
																							Rv3443c
																							Rv3219
																							Rv1869c
																							Rv0632c
																							Rv0464c
																							Rv0908
																							Rv2296
																							Rv2015c
																							Rv1800
																							Rv3827c
																							Rv3207c
																							Rv1460
																							Rv2158c
																							Rv3881c
																							Rv0981
																							Rv0120c
																							Rv0351
																							Rv3763
																							Rv1201c
																							Rv1001
																							Rv0637
																							Rv0016c
																							Rv1638
																							Rv1832
																							Rv2339
																							Rv3038c
																							Rv0884c
																							Rv1568
																							Rv3031
																							Rv3761c
																							Rv0613c
																							Rv3910
																							Rv1633
																							Rv2858c
																							Rv3582c
																							Rv3681c
																							Rv2869c
																							Rv3458c
																							Rv2861c
																							Rv0054
																							Rv1142c
																							Rv2171
																							Rv3392c
																							Rv2285
																							Rv2618
																							Rv1358
																							Rv1700
																							Rv2593c
																							Rv3481c
																							Rv3519
																							Rv3257c
																							Rv0515
																							Rv2455c
																							Rv1631
																							Rv3725
																							Rv0245
																							Rv0658c
																							Rv1402
																							Rv1569
																							Rv2591
																							Rv2688c
																							Rv3894c
																							Rv0504c
																							Rv2802c
																							Rv2820c
																							Rv1485
																							Rv2737c
																							Rv0168
																							Rv0530
																							Rv2281
																							Rv3267
																							Rv0907
																							Rv2164c
																							Rv0408
																							Rv3329
																							Rv0497
																							Rv3052c
																							Rv2586c
																							Rv0769
																							Rv2325c
																							Rv0059
																							Rv3678c
																							Rv0985c
																							Rv3100c
																							Rv3557c
																							Rv0079
																							Rv0728c
																							Rv0776c
																							Rv0944
																							Rv1531
																							Rv1606
																							Rv2375
																							Rv3384c
																							Rv0097
																							Rv0747
																							Rv1226c
																							Rv1624c
																							Rv1834
																							Rv1956
																							Rv2116
																							Rv2248
																							Rv2549c
																							Rv2675c
																							Rv2740
																							Rv2832c
																							Rv3033
																							Rv3517
																							Rv3535c
																							Rv2800
																							Rv3045
																							Rv2852c
																							Rv1323
																							Rv2606c
																							Rv0667
																							Rv1170
																							Rv2779c
																							Rv1204c
																							Rv3102c
																							Rv0129c
																							Rv0636
																							Rv1156
																							Rv0029
																							Rv1599
																							Rv2590
																							Rv1337
																							Rv2984
																							Rv1101c
																							Rv2008c
																							Rv2473
																							Rv2616
																							Rv2909c
																							Rv2919c
																							Rv1997
																							Rv2637
																							Rv2884
																							Rv3771c
																							Rv3831
																							Rv1442
																							Rv2232
																							Rv0592
																							Rv1467c
																							Rv1661
																							Rv3043c
																							Rv2612c
																							Rv3256c
[truncated: 1,217 more rows]

## Sheet: MBovisBelowCutOf
PMID: 25649146	logFC	logCPM	PValue	fdr	Infection	Spike_in	Gene	Product	MTB.id			PhoP/R
BCG_0979c	-0.167742	7.46716	1	1	15	18	-	short chain dehydrogenase	Rv0927c			gene name	Rv number
BCG_1282	-0.167742	7.46716	1	1	15	18	-	hypothetical protein	Rv1222			bglS	Rv0186	BCG_0223	0.0923678	9.37698	0.788388	1	62	62	bglS	beta-glucosidase bglS	Rv0186
BCG_1794c	-0.167742	7.46716	1	1	15	18	plcD	phospholipase C 4 plcD	Rv1755c			-	Rv0250c	BCG_0288c	1.04554	6.00775	0.38784	0.892838	8	4	-	hypothetical protein	Rv0250c
BCG_1857	-0.167742	7.46716	1	1	15	18	pgsA2	CDP-diacylglycerol--glycerol-3-phosphate 3-phosphatidyltransferase pgsA2	Rv1822			hsp	Rv0251c	BCG_0289c	2.18422	8.42287	1.05048e-07	2.81528e-05	52	12	hsp	heat shock protein hsp	Rv0251c
BCG_1960c	-0.167742	7.46716	1	1	15	18	lppF	lipoprotein lppF	Rv1921c			groEL2	Rv0440	BCG_0479	-0.150508	12.2976	0.125324	0.628773	430	509	groEL	chaperonin GroEL	Rv0440
BCG_2370c	-0.167742	7.46716	1	1	15	18	PPE71	PPE family protein	Rv2353c			mmpS5	Rv0677c	BCG_0726c	-0.162861	5.8822	1	1	5	6	mmpS5	membrane protein mmpS5	Rv0677c
BCG_0359	-0.162861	5.8822	1	1	5	6	pcp	pyrrolidone-carboxylate peptidase	Rv0319			phoP	Rv0757	BCG_0809	0.430579	8.51026	0.275807	0.82802	38	30	phoP	two component system response transcriptional positive regulator phoP	Rv0757
BCG_0655	-0.162861	5.8822	1	1	5	6	-	hypothetical protein	Rv0609			phoR	Rv0758	BCG_0810	0.0166815	8.6707	1	1	37	39	phoR	two component system response sensor kinase membrane associated phoR	Rv0758
BCG_0726c	-0.162861	5.8822	1	1	5	6	mmpS5	membrane protein mmpS5	Rv0677c			phoY2	Rv0821c	BCG_0874c	-0.00668037	7.28075	1	1	14	15	phoY2	phosphate-transport system transcriptional regulatory protein phoY2	Rv0821c
BCG_0727	-0.162861	5.8822	1	1	5	6	-	hypothetical protein	Rv0678			lpqS	Rv0847	BCG_0899	-1.60207	5.59269	0.179786	0.722739	2	7	lpqS	lipoprotein lpqS	Rv0847
BCG_0964	-0.162861	5.8822	1	1	5	6	-	hypothetical protein	Rv0912			-	Rv0967	BCG_1021	-1.78829	5.74469	0.109463	0.612231	2	8	-	hypothetical protein	Rv0967
BCG_0995c	-0.162861	5.8822	1	1	5	6	-	hypothetical protein	Rv0941c			-	Rv0968
BCG_1414	-0.162861	5.8822	1	1	5	6	-	hypothetical protein	Rv1352			pks3	Rv1180
BCG_2065	-0.162861	5.8822	1	1	5	6	lppI	lipoprotein lppI	Rv2046			-	Rv1184c	BCG_1246c	-0.532763	6.94632	0.405145	0.91058	9	14	-	hypothetical protein	Rv1184c
BCG_2137c	-0.162861	5.8822	1	1	5	6	-	integral membrane protein	Rv2120c			fadD21	Rv1185c	BCG_1247c	-0.264484	9.76259	0.271744	0.826018	71	91	fadD21	acyl-CoA synthetase	Rv1185c
BCG_2410	-0.162861	5.8822	1	1	5	6	-	integral membrane protein	Rv2395			-	Rv1217c	BCG_1277c	-0.261584	6.42277	0.803698	1	7	9	-	tetronasin-transport integral membrane protein ABC transporter	Rv1217c
BCG_2675	-0.162861	5.8822	1	1	5	6	-	hypothetical protein	Rv2663			-	Rv1218c	BCG_2675	-0.162861	5.8822	1	1	5	6	-	hypothetical protein	Rv2663
BCG_2945c	-0.162861	5.8822	1	1	5	6	-	hypothetical protein	Rv2923c			-	Rv1219c	BCG_1279c	-2.24034	5.23012	0.125066	0.628455	1	6	-	transcriptional regulatory protein	Rv1219c
BCG_2946c	-0.162861	5.8822	1	1	5	6	fpg	formamidopyrimidine-DNA glycosylase	Rv2924c			-	Rv1639c	BCG_1678c	0.213621	6.94634	1	1	12	11	-	hypothetical protein	Rv1639c
BCG_3064c	-0.162861	5.8822	1	1	5	6	-	hypothetical protein	Rv3040c			-	Rv1687c
BCG_3213c	-0.162861	5.8822	1	1	5	6	-	transposase	Rv3191c			-	Rv1812c	BCG_1846c	-0.137209	8.06662	0.887865	1	23	27	-	dehydrogenase	Rv1812c
BCG_3381c	-0.162861	5.8822	1	1	5	6	cdd	cytidine deaminase	Rv3315c			-	Rv1986
BCG_3465	-0.162861	5.8822	1	1	5	6	-	hypothetical protein	Rv3395A			-	Rv1996	BCG_2013	0.858935	5.88221	0.548941	0.985153	7	4	-	hypothetical protein	Rv1996
BCG_3503	-0.162861	5.8822	1	1	5	6	-	hypothetical protein	Rv3437			-	Rv2137c	BCG_2154c	-0.277434	8.70816	0.429108	0.926359	34	44	-	hypothetical protein	Rv2137c
BCG_0851c	-0.128007	7.70817	1	1	18	21	-	hypothetical protein	Rv0799c			narK1	Rv2329c	BCG_2350c	0.601284	8.09522	0.161313	0.696352	30	21	narK1	nitrite extrusion protein 1 narK1	Rv2329c
BCG_2138c	-0.128007	7.70817	1	1	18	21	hisG	ATP phosphoribosyltransferase	Rv2121c			-	Rv2376c	BCG_2390c	-0.384542	7.00773	0.541501	0.985153	10	14	cfp2	low molecular weight antigen cfp2	Rv2376c
BCG_3662c	-0.128007	7.70817	1	1	18	21	lsr2	lsr2 protein precursor	Rv3597c			-	Rv2389c
BCG_0445c	-0.124838	6.12321	1	1	6	7	-	beta-lactamase	Rv0406c			-	Rv2390c	BCG_2404c	1.03074	5.59271	0.507911	0.96717	6	3	-	hypothetical protein	Rv2390c
BCG_0488c	-0.124838	6.12321	1	1	6	7	-	hypothetical protein	Rv0449c			nirA	Rv2391	BCG_2405	-0.343127	9.24292	0.260206	0.817439	48	65	nirA	ferredoxin-dependent nitrite reductase NirA	Rv2391
BCG_0746	-0.124838	6.12321	1	1	6	7	-	dehydrogenase	Rv0697			cysH	Rv2392	BCG_2406	-1.38259	7.81505	0.0043629	0.144754	11	31	cysH	phosphoadenosine phosphosulfate reductase	Rv2392
BCG_0812c	-0.124838	6.12321	1	1	6	7	-	hypothetical protein	Rv0760c			-	Rv2393	BCG_2407	-2.76558	6.59267	0.00131833	0.0785748	2	16	-	hypothetical protein	Rv2393
BCG_1016c	-0.124838	6.12321	1	1	6	7	lprP	lipoprotein lprP	Rv0962c			PE_PGRS	Rv2396	BCG_2411	0.27615	6.32967	1	1	8	7	PE_PGRS41	PE-PGRS family protein	Rv2396
BCG_1054	-0.124838	6.12321	1	1	6	7	-	hypothetical protein	Rv0997			fas	Rv2524c	BCG_2545c	-1.25898	11.924	1.28676e-27	4.13821e-24	204	521	fas	fatty acid synthase fas	Rv2524c
BCG_1102	-0.124838	6.12321	1	1	6	7	-	hypothetical protein	Rv1044			fadD9	Rv2590	BCG_2613	-0.312956	9.16421	0.334997	0.865458	46	61	fadD9	fatty-acid-CoA ligase fadD9	Rv2590
BCG_1111c	-0.124838	6.12321	1	1	6	7	-	hypothetical protein	Rv1053c			-	Rv2621c	BCG_2648c	0.260378	10.1093	0.238566	0.779702	109	97	-	transcriptional regulatory protein	Rv2621c
BCG_1133c	-0.124838	6.12321	1	1	6	7	-	hypothetical protein	Rv1075c			-	Rv2628	BCG_2655	0.778847	5.42278	0.726617	1	5	3	-	hypothetical protein	Rv2628
BCG_1251	-0.124838	6.12321	1	1	6	7	sigI	RNA polymerase sigma factor SigI	Rv1189			-	Rv2630	BCG_2657	-0.314715	6.81508	0.663792	1	9	12	-	hypothetical protein	Rv2630
BCG_1660c	-0.124838	6.12321	1	1	6	7	cydB	integral membrane cytochrome D ubiquinol oxidase (subunit II) cydB	Rv1622c			-	Rv2641	BCG_2668	0.27615	6.32967	1	1	8	7	cadI	cadmium inducible protein cadI	Rv2641
BCG_2224	-0.124838	6.12321	1	1	6	7	cobS	cobalamin synthase	Rv2208			-	Rv2642	BCG_2224	-0.124838	6.12321	1	1	6	7	cobS	cobalamin synthase	Rv2208
BCG_2684	-0.124838	6.12321	1	1	6	7	ribD	hypothetical protein	Rv2671			35kd_ag	Rv2744c	BCG_2760c	0.513063	9.20418	0.0703313	0.504011	63	47	35kd_ag	hypothetical protein	Rv2744c
BCG_3114	-0.124838	6.12321	1	1	6	7	fadD13	chain-fatty-acid-CoA ligase fadD13	Rv3089			ald	Rv2780	BCG_2797	0.537765	6.67071	0.647764	1	11	8	ald_a	L-alanine dehydrogenase	Rv2780
BCG_3188c	-0.124838	6.12321	1	1	6	7	moxR3	methanol dehydrogenase transcriptional regulatory protein moxR3	Rv3164c			-	Rv3127	BCG_3149	1.01574	7.55208	0.0654858	0.491037	23	12	-	hypothetical protein	Rv3127
BCG_3317c	-0.124838	6.12321	1	1	6	7	usfY	protein usfY	Rv3288c			-	Rv3129
BCG_3534c	-0.124838	6.12321	1	1	6	7	mhpE	4-hydroxy-2-ketovalerate aldolase	Rv3469c			dosS	Rv3132c	BCG_3155c	0.693672	8.15072	0.0988154	0.575675	32	21	devS	two component sensor histidine kinase devS	Rv3132c
BCG_3535c	-0.124838	6.12321	1	1	6	7	ilvB2	acetolactate synthase large subunit IlvB	Rv3470c			dosR	Rv3133c	BCG_3156c	-0.727857	6.23012	0.424115	0.922749	5	9	devR	two component transcriptional regulatory protein DevR	Rv3133c
BCG_3557c	-0.124838	6.12321	1	1	6	7	-	Mce-associated protein	Rv3493c			PPE	Rv3135	BCG_3158	-0.417535	9.45615	0.116644	0.623683	54	77	PPE50	PPE family protein	Rv3135
BCG_0237	-0.11733	7.78032	1	1	19	22	-	hypothetical protein	Rv0200			PPE	Rv3136	BCG_3159	1.01574	7.55208	0.0654858	0.491037	23	12	PPE51	PPE family protein	Rv3136
BCG_0954c	-0.11733	7.78032	1	1	19	22	prrB	two component sensor histidine kinase prrB	Rv0902c			-	Rv3137	BCG_3160	0.778847	5.42278	0.726617	1	5	3	-	monophosphatase	Rv3137
BCG_3837	-0.11733	7.78032	1	1	19	22	lipE	lipase lipE	Rv3775			fadB4	Rv3141	BCG_3164	-0.0249689	9.03748	1	1	47	51	fadB4	NADPH quinone oxidoreductase fadB4	Rv3141
BCG_3235c	-0.107639	7.84903	1	1	20	23	TB9.4	hypothetical protein	Rv3208A			-	Rv3143	BCG_3235c	-0.107639	7.84903	1	1	20	23	TB9.4	hypothetical protein	Rv3208A
BCG_0185	-0.098805	7.91462	1	1	21	24	-	quinone oxidoreductase	Rv0149			nuoB	Rv3146	BCG_3169	-0.0718056	8.55205	0.90514	1	33	37	nuoB	NADH dehydrogenase subunit B	Rv3146
BCG_1140	-0.098805	7.91462	1	1	21	24	mca	Mycothiol conjugate amidase Mca	Rv1082			nuoC	Rv3147	BCG_3170	-0.855038	8.0666	0.0652423	0.491037	17	33	nuoC	NADH dehydrogenase subunit C	Rv3147
BCG_1337	-0.098805	7.91462	1	1	21	24	-	hypothetical protein	Rv1278			nuoD	Rv3148	BCG_3171	-0.0768079	9.09519	0.921391	1	48	54	nuoD	NADH dehydrogenase subunit D	Rv3148
BCG_0061	-0.0966763	6.32966	1	1	7	8	-	hypothetical protein	Rv0030			nuoK	Rv3155	BCG_3178	-2.10118	6.00772	0.0386306	0.416426	2	10	nuoK	NADH dehydrogenase subunit K	Rv3155
BCG_0605c	-0.0966763	6.32966	1	1	7	8	-	benzoquinone methyltransferase	Rv0560c			-	Rv3161c	BCG_3185c	0.196022	7.17766	1	1	14	13	-	dioxygenase	Rv3161c
BCG_0932	-0.0966763	6.32966	1	1	7	8	-	MarR family transcriptional regulator	Rv0880			-	Rv3197	BCG_3221c	1.75776	8.8152	3.21156e-07	6.45523e-05	64	20	whiB7	transcriptional regulatory protein whiB-like whiB7	Rv3197A
BCG_1186	-0.0966763	6.32966	1	1	7	8	-	hypothetical protein	Rv1125			-	Rv3269	BCG_3298	-0.475965	6.32966	0.607376	1	6	9	-	hypothetical protein	Rv3269
BCG_1271	-0.0966763	6.32966	1	1	7	8	-	hypothetical protein	Rv1211			ctpC	Rv3270	BCG_3299	-1.03203	10.3414	1.54082e-07	3.53948e-05	76	166	ctpC	metal cation-transporting P-type atpase C ctpC	Rv3270
BCG_1428	-0.0966763	6.32966	1	1	7	8	-	hypothetical protein	Rv1366			PE	Rv3477
BCG_1429c	-0.0966763	6.32966	1	1	7	8	-	hypothetical protein	Rv1367c			lipF	Rv3487c	BCG_3551c	0.554599	6.00774	0.774482	1	7	5	lipF	esterase/lipase lipF	Rv3487c
BCG_1474	-0.0966763	6.32966	1	1	7	8	-	hypothetical protein	Rv1413			-	Rv3822	BCG_3885	-0.217049	5.5927	1	1	4	5	-	hypothetical protein	Rv3822
BCG_1654	-0.0966763	6.32966	1	1	7	8	-	hypothetical protein	Rv1616			-	Rv3825c	BCG_3888c	0.185252	9.69892	0.47301	0.94872	80	75	pks2	polyketide synthase	Rv3825c
BCG_1868c	-0.0966763	6.32966	1	1	7	8	-	haloalkane dehalogenase	Rv1833c			-	Rv3849	BCG_3912	1.18904	6.42279	0.210297	0.76826	11	5	-	hypothetical protein	Rv3849
BCG_1986	-0.0966763	6.32966	1	1	7	8	-	hypothetical protein	Rv1947			whiB6	Rv3862c	BCG_3925c	-0.458078	7.81507	0.441281	0.927239	17	25	whiB6	transcriptional regulatory protein whiB-like whiB6	Rv3862c
BCG_2073	-0.0966763	6.32966	1	1	7	8	-	hypothetical protein	Rv2054			-	Rv3864	BCG_3927	-0.0325548	8.5313	1	1	33	36	-	hypothetical protein	Rv3864
BCG_2278	-0.0966763	6.32966	1	1	7	8	-	hypothetical protein	Rv2260			-	Rv3865	BCG_3928	0.269096	7.42278	0.596911	1	17	15	-	hypothetical protein	Rv3865
BCG_2495c	-0.0966763	6.32966	1	1	7	8	-	hypothetical protein	Rv2475c			-	Rv3866	BCG_3929	-0.347878	8.3054	0.435672	0.927239	25	34	-	hypothetical protein	Rv3866
BCG_3168	-0.0966763	6.32966	1	1	7	8	nuoA	NADH dehydrogenase subunit A	Rv3145			-	Rv3867	BCG_3930	-0.267024	8.00772	0.665845	1	21	27	-	hypothetical protein	Rv3867
BCG_3516c	-0.0966763	6.32966	1	1	7	8	-	hypothetical protein	Rv3450c			PPE	Rv3873
BCG_3794c	-0.0966763	6.32966	1	1	7	8	-	hypothetical protein	Rv3734c			-	Rv3876
BCG_3816c	-0.0966763	6.32966	1	1	7	8	proW	osmoprotectant (glycine betaine/carnitine/choline/l-proline) transport integral membrane protein ABC transporter proW	Rv3757c			-	Rv3877
BCG_3957c	-0.0966763	6.32966	1	1	7	8	-	hypothetical protein	Rv3900c			-	Rv3878
BCG_2349	-0.0864788	7.42277	1	1	15	17	PE23	PE family protein	Rv2328			-	Rv3879c
BCG_2430c	-0.0864788	7.42277	1	1	15	17	-	hypothetical protein	Rv2414c			-	Rv3880c	BCG_3935c	0.0883254	5.7447	1	1	5	5	-	hypothetical protein	Rv3880c
BCG_2916c	-0.0864788	7.42277	1	1	15	17	viuB	mycobactin utilization protein viuB	Rv2895c			espB	Rv3881c	BCG_3936c	0.258146	9.12323	0.378823	0.892838	55	49	-	hypothetical protein	Rv3881c
BCG_2967c	-0.0864788	7.42277	1	1	15	17	lppX	lipoprotein lppX	Rv2945c					AVERAGE	-0.0736975
BCG_1012	-0.0764345	8.09519	1	1	24	27	-	magnesium chelatase	Rv0958			PhoP Downregulated
BCG_1051	-0.0764345	8.09519	1	1	24	27	-	hypothetical protein	Rv0996			icl	Rv0467	BCG_0507	0.477317	10.828	0.00304041	0.133944	192	147	icl	isocitrate lyase icl	Rv0467
BCG_0067c	-0.0760648	7.51023	1	1	16	18	-	hypothetical protein	Rv0036c			fadB2	Rv0468	BCG_0508	-0.0728506	8.86571	0.830737	1	41	46	fadB2	3-hydroxybutyryl-CoA dehydrogenase	Rv0468
BCG_1646c	-0.0760648	7.51023	1	1	16	18	bcpB	peroxidoxin bcpB	Rv1608c			umaA1	Rv0469	BCG_0509	0.0210997	9.34164	1	1	59	62	umaA1	mycolic acid synthase umaA1	Rv0469
BCG_3772	-0.0760648	7.51023	1	1	16	18	-	ligase	Rv3712			PE	Rv1040c	BCG_1098c	0.0902345	6.5927	1	1	9	9	PE8	PE family protein	Rv1040c
BCG_0073c	-0.0749768	6.51023	1	1	8	9	-	transcriptional regulatory protein (marR-family)	Rv0042c					AVERAGE	0.12895
BCG_0255	-0.0749768	6.51023	1	1	8	9	-	hypothetical protein	Rv0218
BCG_0590c	-0.0749768	6.51023	1	1	8	9	-	hypothetical protein	Rv0546c
BCG_0901	-0.0749768	6.51023	1	1	8	9	-	integral membrane transport protein	Rv0849
BCG_1761	-0.0749768	6.51023	1	1	8	9	-	biotin carboxylase-like protein	Rv1722
BCG_2035	-0.0749768	6.51023	1	1	8	9	-	hypothetical protein	Rv2018
BCG_2504	-0.0749768	6.51023	1	1	8	9	echA14	enoyl-CoA hydratase	Rv2486
BCG_3157c	-0.0749768	6.51023	1	1	8	9	-	hypothetical protein	Rv3134c
BCG_3943c	-0.0749768	6.51023	1	1	8	9	-	hypothetical protein	Rv3888c
BCG_1237c	-0.0667958	7.5927	1	1	17	19	-	hypothetical protein	Rv1174c
BCG_2078	-0.0667958	7.5927	1	1	17	19	-	hypothetical protein	Rv2059
BCG_2479	-0.0667958	7.5927	1	1	17	19	-	integral membrane transport protein	Rv2459
BCG_0431c	-0.0584926	7.6707	1	1	18	20	-	hypothetical protein	Rv0394c
BCG_1950c	-0.0584926	7.6707	1	1	18	20	lppC	lipoprotein lppC	Rv1911c
BCG_2377	-0.0584926	7.6707	1	1	18	20	amiA2	amidase	Rv2363
BCG_3558c	-0.0584926	7.6707	1	1	18	20	mce4F	Mce-family protein mce4F	Rv3494c
BCG_0922c	-0.057742	6.6707	1	1	9	10	-	hypothetical protein	Rv0870c
BCG_1321c	-0.057742	6.6707	1	1	9	10	-	HIT family protein	Rv1262c
BCG_1610	-0.057742	6.6707	1	1	9	10	-	hypothetical protein	Rv1558
BCG_1732	-0.057742	6.6707	1	1	9	10	tlyA	cytotoxin/hemolysin TlyA	Rv1694
BCG_2095c	-0.057742	6.6707	1	1	9	10	-	hypothetical protein	Rv2077c
BCG_2654c	-0.057742	6.6707	1	1	9	10	-	hypothetical protein	Rv2627c
BCG_3050c	-0.057742	6.6707	1	1	9	10	-	hypothetical protein	Rv3027c
BCG_3566c	-0.057742	6.6707	1	1	9	10	fabG	3-ketoacyl-ACP reductase	Rv3502c
BCG_3702c	-0.057742	6.6707	1	1	9	10	-	DNA polymerase III subunit delta'	Rv3644c
BCG_3801c	-0.057742	6.6707	1	1	9	10	-	oxidoreductase	Rv3742c
BCG_0595c	-0.0510116	7.7447	1	1	19	21	-	hypothetical protein	Rv0550c
BCG_2305	-0.0510116	7.7447	1	1	19	21	cdh	CDP-diacylglycerol pyrophosphatase	Rv2289
BCG_2607c	-0.0510116	7.7447	1	1	19	21	apt	adenine phosphoribosyltransferase	Rv2584c
BCG_3009c	-0.0510116	7.7447	1	1	19	21	leuC	isopropylmalate isomerase large subunit	Rv2988c
BCG_2522c	-0.048878	8.35351	1	1	29	32	accD1	acetyl-/propionyl-coa carboxylase subunit beta accD1	Rv2502c
BCG_1061c	-0.0442364	7.81509	1	1	20	22	-	hypothetical protein	Rv1004c
BCG_2314	-0.0442364	7.81509	1	1	20	22	-	hypothetical protein	Rv2298
BCG_0070c	-0.0437217	6.81509	1	1	10	11	-	hypothetical protein	Rv0039c
BCG_0469	-0.0437217	6.81509	1	1	10	11	-	hypothetical protein	Rv0430
BCG_0519	-0.0437217	6.81509	1	1	10	11	deoC	deoxyribose-phosphate aldolase	Rv0478
BCG_0991c	-0.0437217	6.81509	1	1	10	11	-	hypothetical protein	Rv0937c
BCG_1751	-0.0437217	6.81509	1	1	10	11	cmk	cytidylate kinase	Rv1712
BCG_1970c	-0.0437217	6.81509	1	1	10	11	-	transcriptional regulatory protein	Rv1931c
BCG_2310	-0.0437217	6.81509	1	1	10	11	-	aminotransferase	Rv2294
BCG_2580	-0.0437217	6.81509	1	1	10	11	-	hypothetical protein	Rv2557
BCG_2745c	-0.0437217	6.81509	1	1	10	11	-	hypothetical protein	Rv2732c
BCG_2780c	-0.0437217	6.81509	1	1	10	11	dfrA	dihydrofolate reductase dfrA	Rv2763c
BCG_2898	-0.0437217	6.81509	1	1	10	11	-	hypothetical protein	Rv2876
BCG_3408	-0.0437217	6.81509	1	1	10	11	-	hypothetical protein	Rv3338
BCG_1336	-0.0380716	7.8822	1	1	21	23	-	hypothetical protein	Rv1277
BCG_1850	-0.0380716	7.8822	1	1	21	23	-	transcriptional regulatory protein	Rv1816
BCG_1881c	-0.0380716	7.8822	1	1	21	23	-	hypothetical protein	Rv1845c
BCG_1883	-0.0380716	7.8822	1	1	21	23	-	hypothetical protein	Rv1847
BCG_3230	-0.0380716	7.8822	1	1	21	23	-	DNA-methyltransferase	Rv3204
BCG_2959	-0.0362721	8.48886	1	1	32	35	drrB	daunorubicin-DIM-transport integral membrane protein ABC transporter drrB	Rv2937
BCG_3048c	-0.0362721	8.48886	1	1	32	35	iscS	cysteine desulfurase iscS	Rv3025c
BCG_3771c	-0.0362721	8.48886	1	1	32	35	dnaQ	DNA polymerase III subunit epsilon	Rv3711c
BCG_3927	-0.0325548	8.5313	1	1	33	36	-	hypothetical protein	Rv3864
BCG_0500	-0.0320928	6.94633	1	1	11	12	-	hypothetical protein	Rv0460
BCG_0780	-0.0320928	6.94633	1	1	11	12	-	hypothetical protein	Rv0730
BCG_1529c	-0.0320928	6.94633	1	1	11	12	PE_PGRS29	PE-PGRS family protein	Rv1468c
BCG_1675c	-0.0320928	6.94633	1	1	11	12	-	hypothetical protein	Rv1637c
BCG_1706c	-0.0320928	6.94633	1	1	11	12	-	macrolide ABC transporter ATP-binding protein	Rv1668c
BCG_1929	-0.0320928	6.94633	1	1	11	12	-	hypothetical protein	Rv1891
BCG_2017	-0.0320928	6.94633	1	1	11	12	-	hypothetical protein	Rv2000
BCG_3672c	-0.0320928	6.94633	1	1	11	12	folP1	dihydropteroate synthase	Rv3608c
BCG_2960	-0.0274113	9.00773	1	1	46	50	drrC	daunorubicin-DIM-transport integral membrane protein ABC transporter drrC	Rv2938
BCG_2558	-0.02727	8.00773	1	1	23	25	-	hypothetical protein	Rv2536
BCG_3268c	-0.02727	8.00773	1	1	23	25	-	transmembrane transport protein	Rv3239c
BCG_3560c	-0.02727	8.00773	1	1	23	25	mce4D	Mce-family protein mce4D	Rv3496c
BCG_1333	-0.0257281	8.6126	1	1	35	38	lprB	lipoprotein lprB	Rv1274
BCG_3164	-0.0249689	9.03748	1	1	47	51	fadB4	NADPH quinone oxidoreductase fadB4	Rv3141
BCG_0219c	-0.0225119	8.06663	1	1	24	26	sigG	RNA polymerase factor sigma-70	Rv0182c
BCG_2635c	-0.0225119	8.06663	1	1	24	26	pimA	Alpha-mannosyltransferase pimA	Rv2610c
BCG_1119	-0.0222911	7.06663	1	1	12	13	-	hypothetical protein	Rv1061
BCG_1213	-0.0222911	7.06663	1	1	12	13	-	transcriptional regulatory protein	Rv1152
BCG_2518c	-0.0222911	7.06663	1	1	12	13	citE	citrate (pro-3s)-lyase subunit beta	Rv2498c
BCG_3248c	-0.0222911	7.06663	1	1	12	13	TB7.3_1	acetyl-CoA carboxylase biotin carboxyl carrier protein subunit	Rv3221c
BCG_3443	-0.0222911	7.06663	1	1	12	13	-	hypothetical protein	Rv3371
BCG_1782	-0.018117	8.12321	1	1	25	27	pknE	transmembrane serine/threonine-protein kinase E pknE	Rv1743
BCG_2220c	-0.018117	8.12321	1	1	25	27	-	hypothetical protein	Rv2204c
BCG_2882c	-0.018117	8.12321	1	1	25	27	glnA4	glutamine synthetase	Rv2860c
BCG_0692c	-0.0141098	9.17766	1	1	52	56	mmaA3	methoxy mycolic acid synthase	Rv0643c
BCG_2243	-0.014045	8.17766	1	1	26	28	-	hypothetical protein	Rv2226
BCG_1121c	-0.0139173	7.17766	1	1	13	14	-	hypothetical protein	Rv1063c
BCG_1553	-0.0139173	7.17766	1	1	13	14	-	hypothetical protein	Rv1490
BCG_1619c	-0.0139173	7.17766	1	1	13	14	-	inv protein	Rv1566c
BCG_2026	-0.0139173	7.17766	1	1	13	14	-	hypothetical protein	Rv2009
BCG_2442c	-0.0139173	7.17766	1	1	13	14	-	hypothetical protein	Rv2425c
BCG_3691	-0.0139173	7.17766	1	1	13	14	-	hypothetical protein	Rv3633
BCG_0239c	-0.0119264	10.0152	1	1	93	100	mmpL11	transmembrane transport protein mmpL11	Rv0202c
BCG_2565	-0.0103074	9.23013	1	1	54	58	lppA	lipoprotein lppA	Rv2543
BCG_2366c	-0.0102617	8.23013	1	1	27	29	dnaG	DNA primase	Rv2343c
BCG_3758	-0.0102617	8.23013	1	1	27	29	-	hypothetical protein	Rv3699
BCG_3818c	-0.0102617	8.23013	1	1	27	29	proX	osmoprotectant (glycine betaine/carnitine/choline/l-proline) binding lipoprotein proX	Rv3759c
BCG_3910	-0.0102617	8.23013	1	1	27	29	-	hypothetical protein	Rv3847
BCG_0458	-0.00850591	9.25566	1	1	55	59	lpqM	lipoprotein peptidase lpqM	Rv0419
BCG_1541	-0.00850591	9.25566	1	1	55	59	moxR1	transcriptional regulatory protein moxR1	Rv1479
BCG_0833	-0.00816026	9.58264	1	1	69	74	ptrB	protease II ptrB (oligopeptidase B)	Rv0782
BCG_0552	-0.00677609	9.86572	1	1	84	90	hemA	glutamyl-tRNA reductase	Rv0509
BCG_1395	-0.00673747	8.28075	1	1	28	30	-	hydrolase	Rv1333
BCG_2808c	-0.00673747	8.28075	1	1	28	30	ltp1	lipid-transfer protein	Rv2790c
BCG_3652c	-0.00508566	9.30542	1	1	57	61	-	hypothetical protein	Rv3587c
BCG_1224	-0.000363429	7.37697	1	1	15	16	narH	respiratory nitrate reductase subunit beta narH	Rv1162
BCG_2334c	-0.000363429	7.37697	1	1	15	16	-	hypothetical protein	Rv2313c
BCG_2476c	-0.000363429	7.37697	1	1	15	16	-	integral membrane transport protein	Rv2456c
BCG_2810c	-0.000363429	7.37697	1	1	15	16	-	resolvase	Rv2792c
BCG_3762c	-0.000363429	7.37697	1	1	15	16	-	hypothetical protein	Rv3703c
BCG_3901c	-0.000363429	7.37697	1	1	15	16	pheA	prephenate dehydratase	Rv3838c
BCG_2023	0.000815029	9.71739	1	1	76	81	otsB1	trehalose-6-phosphate phosphatase otsB1	Rv2006
BCG_2515c	0.000815029	9.71739	1	1	76	81	pdhC	branched-chain alpha-keto acid dehydrogenase subunit E2	Rv2495c
BCG_0712	0.00196846	9.73566	1	1	77	82	atsD	arylsulfatase atsD	Rv0663
BCG_0687	0.0025226	8.42277	1	1	31	33	secE	preprotein translocase subunit SecE	Rv0638
BCG_1101c	0.0025226	8.42277	1	1	31	33	-	hypothetical protein	Rv1043c
BCG_0088	0.00519851	7.46717	1	1	16	17	-	hypothetical protein	Rv0057
BCG_0268	0.00519851	7.46717	1	1	16	17	fadE4	acyl-CoA dehydrogenase fadE4	Rv0231
BCG_0387	0.00519851	7.46717	1	1	16	17	-	transcriptional regulatory protein	Rv0348
BCG_1344	0.00519851	7.46717	1	1	16	17	cysD	sulfate adenylyltransferase subunit 2	Rv1285
BCG_1496c	0.00519851	7.46717	1	1	16	17	-	hypothetical protein	Rv1435c
BCG_1787	0.00519851	7.46717	1	1	16	17	-	hypothetical protein	Rv1748
BCG_2903c	0.00519851	7.46717	1	1	16	17	frr	ribosome recycling factor	Rv2882c
BCG_3688	0.00519851	7.46717	1	1	16	17	-	integral membrane protein	Rv3630
BCG_0980	0.0052673	10.4672	1	1	128	136	pstS3	periplasmic phosphate-binding lipoprotein pstS3	Rv0928
BCG_3931	0.00699293	10.081	1	1	98	104	-	hypothetical protein	Rv3868
BCG_1127c	0.00779391	8.51024	1	1	33	35	-	hypothetical protein	Rv1069c
BCG_2909c	0.00832359	9.84063	1	1	83	88	amiC	amidase	Rv2888c
BCG_1011	0.0146387	8.63223	1	1	36	38	purH	bifunctional phosphoribosylaminoimidazolecarboxamide formyltransferase/IMP cyclohydrolase	Rv0957
BCG_1550	0.0146387	8.63223	1	1	36	38	-	hypothetical protein	Rv1488
BCG_0942c	0.0146715	9.21719	1	1	54	57	-	LuxR family transcriptional regulator	Rv0890c
BCG_0810	0.0166815	8.6707	1	1	37	39	phoR	two component system response sensor kinase membrane associated phoR	Rv0758
BCG_3314	0.0177205	9.68956	1	1	75	79	accA3	bifunctional protein acetyl-/propionyl-coenzyme A carboxylase (alpha chain) accA3: biotin carboxylase + biotin carboxyl carrier protein	Rv3285
BCG_2694	0.0185024	7.70818	1	1	19	20	-	hypothetical protein	Rv2681
BCG_2790c	0.0185024	7.70818	1	1	19	20	dapB	dihydrodipicolinate reductase	Rv2773c
BCG_3752	0.0185024	7.70818	1	1	19	20	-	hypothetical protein	Rv3693
BCG_3792	0.0185024	7.70818	1	1	19	20	-	hypothetical protein	Rv3732
BCG_2127c	0.0186202	8.70818	1	1	38	40	prcB	proteasome subunit beta PrcB	Rv2110c
BCG_0514	0.0220816	7.78033	1	1	20	21	-	hypothetical protein	Rv0473
BCG_2199c	0.0222154	8.78033	1	1	40	42	-	hypothetical protein	Rv2184c
BCG_2231	0.0222603	9.36529	1	1	60	63	dlaT	dihydrolipoamide acetyltransferase	Rv2215
BCG_1689	0.0233839	9.38856	1	1	61	64	pheT	phenylalanyl-tRNA synthetase subunit beta	Rv1650
BCG_3926	0.0238852	8.81509	1	1	41	43	-	hypothetical protein	Rv3863
BCG_0921c	0.0253314	7.84904	1	1	21	22	moaA	molybdenum cofactor biosynthesis protein A	Rv0869c
BCG_3658	0.0254778	8.84904	1	1	42	44	lpqF	lipoprotein lpqF	Rv3593
BCG_0600	0.0269984	8.88221	1	1	43	45	menD	2-succinyl-5-enolpyruvyl-6-hydroxy-3-cyclohexene-1-carboxylate synthase	Rv0555
BCG_0542	0.0282955	7.91463	1	1	22	23	proC	pyrroline-5-carboxylate reductase	Rv0500
BCG_2235	0.0298422	8.94634	1	1	45	47	-	hypothetical protein	Rv2219
BCG_0071c	0.0335046	8.03748	1	1	24	25	mtc28	hypothetical protein	Rv0040c
BCG_2086c	0.0335046	8.03748	1	1	24	25	-	hypothetical protein	Rv2067c
BCG_3964c	0.0335046	8.03748	1	1	24	25	pcnA	poly(A) polymerase	Rv3907c
BCG_0782	0.0352901	9.66118	1	1	74	77	secY	preprotein translocase subunit SecY	Rv0732
BCG_1579c	0.0352901	9.66118	1	1	74	77	pks5	polyketide synthase pks5	Rv1527c
BCG_1168c	0.0358057	8.0952	1	1	25	26	xseA	exodeoxyribonuclease VII large subunit	Rv1108c
BCG_3006	0.0450651	8.35351	1	1	30	31	mutT1	hydrolase mutT1	Rv2985
BCG_0250c	0.046567	8.40006	1	1	31	32	-	methyltransferase	Rv0213c
BCG_1497	0.0493036	8.48886	1	1	33	34	gap	glyceraldehyde 3-phosphate dehydrogenase gap	Rv1436
BCG_3327c	0.0528499	8.6126	1	1	36	37	lpqC_1	esterase lipoprotein lpqC	Rv3298c
BCG_0111c	0.0883254	5.7447	1	1	5	5	-	hypothetical protein	Rv0078Bc
BCG_0192	0.0883254	5.7447	1	1	5	5	pntAb	NAD(p) transhydrogenase (subunit alpha) pntAb	Rv0156
BCG_0232	0.0883254	5.7447	1	1	5	5	-	LuxR family two component transcriptional regulator	Rv0195
BCG_0869c	0.0883254	5.7447	1	1	5	5	-	hypothetical protein	Rv0817c
BCG_1397	0.0883254	5.7447	1	1	5	5	-	antigen cfp10A	Rv1335
BCG_1783c	0.0883254	5.7447	1	1	5	5	-	hypothetical protein	Rv1744c
BCG_2344c	0.0883254	5.7447	1	1	5	5	-	hypothetical protein	Rv2323c
BCG_2470c	0.0883254	5.7447	1	1	5	5	rpfE	resuscitation-promoting factor rpfE	Rv2450c
BCG_2536c	0.0883254	5.7447	1	1	5	5	-	hypothetical protein	Rv2515c
BCG_3553	0.0883254	5.7447	1	1	5	5	-	hypothetical protein	Rv3489
BCG_3681	0.0883254	5.7447	1	1	5	5	lpqG	lipoprotein lpqG	Rv3623
BCG_3935c	0.0883254	5.7447	1	1	5	5	-	hypothetical protein	Rv3880c
BCG_0315A	0.0890318	6.00774	1	1	6	6	-	antitoxin	Rv0748
BCG_0561	0.0890318	6.00774	1	1	6	6	-	hypothetical protein	Rv0518
BCG_0568	0.0890318	6.00774	1	1	6	6	-	hypothetical protein	Rv0525
BCG_1082	0.0890318	6.00774	1	1	6	6	-	hypothetical protein	Rv1025
BCG_1568c	0.0890318	6.00774	1	1	6	6	-	hypothetical protein	Rv1505c
BCG_1798	0.0890318	6.00774	1	1	6	6	cut1	cutinase cut1	Rv1758
BCG_1943	0.0890318	6.00774	1	1	6	6	-	hypothetical protein	Rv1904
BCG_2192c	0.0890318	6.00774	1	1	6	6	-	transposase	Rv2177c
BCG_2288	0.0890318	6.00774	1	1	6	6	-	hypothetical protein	Rv2271
BCG_2339	0.0890318	6.00774	1	1	6	6	uspC	periplasmic sugar-binding lipoprotein uspC	Rv2318
BCG_2424	0.0890318	6.00774	1	1	6	6	PE24	PE family-like protein	Rv2408
BCG_2436c	0.0890318	6.00774	1	1	6	6	-	hypothetical protein	Rv2420c
BCG_2451c	0.0890318	6.00774	1	1	6	6	-	hypothetical protein	Rv2432c
BCG_3394	0.0890318	6.00774	1	1	6	6	-	hypothetical protein	NA
BCG_0141c	0.0895433	6.23013	1	1	7	7	-	hypothetical protein	Rv0108c
BCG_1179c	0.0895433	6.23013	1	1	7	7	-	hypothetical protein	Rv1118c
BCG_1221c	0.0895433	6.23013	1	1	7	7	phhB	pterin-4-alpha-carbinolamine dehydratase	Rv1159A
BCG_1413	0.0895433	6.23013	1	1	7	7	-	hypothetical protein	Rv1351
BCG_2372	0.0895433	6.23013	1	1	7	7	-	ArsR family transcriptional regulator	Rv2358
BCG_2422c	0.0895433	6.23013	1	1	7	7	-	hypothetical protein	Rv2406c
BCG_2589	0.0895433	6.23013	1	1	7	7	-	hypothetical protein	Rv2566
BCG_2626	0.0895433	6.23013	1	1	7	7	-	hypothetical protein	Rv2601A
BCG_3008c	0.0895433	6.23013	1	1	7	7	leuD	isopropylmalate isomerase small subunit	Rv2987c
BCG_3111	0.0895433	6.23013	1	1	7	7	adhD	zinc-type alcohol dehydrogenase adhD	Rv3086
BCG_3123c	0.0895433	6.23013	1	1	7	7	-	hypothetical protein	Rv3098c
BCG_3412	0.0895433	6.23013	1	1	7	7	-	methyltransferase	Rv3342
BCG_3432	0.0895433	6.23013	1	1	7	7	-	hypothetical protein	Rv3360
BCG_3533c	0.0895433	6.23013	1	1	7	7	rmlB2	dTDP-glucose 4,6-dehydratase rmlB2	Rv3468c
BCG_3619c	0.0895433	6.23013	1	1	7	7	-	hypothetical protein	Rv3555c
BCG_3654	0.0895433	6.23013	1	1	7	7	mutY	adenine glycosylase	Rv3589
BCG_3808c	0.0895433	6.23013	1	1	7	7	-	hypothetical protein	Rv3749c
BCG_0543	0.0899308	6.42277	1	1	8	8	-	hypothetical protein	Rv0500A
BCG_0971	0.0899308	6.42277	1	1	8	8	-	hypothetical protein	Rv0919
BCG_1557	0.0899308	6.42277	1	1	8	8	-	hypothetical protein	Rv1494
BCG_1982c	0.0899308	6.42277	1	1	8	8	-	hypothetical protein	Rv1943c
BCG_2597	0.0899308	6.42277	1	1	8	8	-	hypothetical protein	Rv2574
BCG_2789c	0.0899308	6.42277	1	1	8	8	-	hypothetical protein	Rv2772c
BCG_2793c	0.0899308	6.42277	1	1	8	8	-	oxidoreductase	Rv2776c
BCG_3316c	0.0899308	6.42277	1	1	8	8	rsbW	anti-sigma factor rsbW	Rv3287c
BCG_3778c	0.0899308	6.42277	1	1	8	8	-	hypothetical protein	Rv3718c
BCG_0011c	0.0902345	6.5927	1	1	9	9	-	septation inhibitor protein	Rv0011c
BCG_1098c	0.0902345	6.5927	1	1	9	9	PE8	PE family protein	Rv1040c
BCG_1296	0.0902345	6.5927	1	1	9	9	sugA	sugar-transport integral membrane protein ABC transporter sugA	Rv1236
BCG_1733	0.0902345	6.5927	1	1	9	9	ppnK	inorganic polyphosphate/ATP-NAD kinase	Rv1695
BCG_2034	0.0902345	6.5927	1	1	9	9	-	regulatory protein	Rv2017
BCG_2115c	0.0902345	6.5927	1	1	9	9	-	hypothetical protein	Rv2095c
BCG_3611	0.0902345	6.5927	1	1	9	9	-	hypothetical protein	Rv3547
BCG_3615	0.0902345	6.5927	1	1	9	9	-	CoA-transferase subunit alpha	Rv3551
BCG_0195c	0.0904789	6.7447	1	1	10	10	PE3	PE family protein	Rv0159c
BCG_1295	0.0904789	6.7447	1	1	10	10	lpqY	sugar-binding lipoprotein lpqY	Rv1235
BCG_2329c	0.0904789	6.7447	1	1	10	10	-	integrase	Rv2309c
BCG_2740c	0.0904789	6.7447	1	1	10	10	miaA	tRNA delta(2)-isopentenylpyrophosphate transferase	Rv2727c
BCG_3812c	0.0904789	6.7447	1	1	10	10	-	hypothetical protein	Rv3753c
BCG_0336c	0.0906799	6.88221	1	1	11	11	-	sulfatase	Rv0296c
BCG_0923	0.0906799	6.88221	1	1	11	11	cspB	cold shock-like protein B cspB	Rv0871
BCG_1294	0.0906799	6.88221	1	1	11	11	-	hypothetical protein	Rv1234
BCG_1454c	0.0906799	6.88221	1	1	11	11	-	monoxygenase	Rv1393c
BCG_2699c	0.0906799	6.88221	1	1	11	11	-	antibiotic ABC transporter integral membrane protein	Rv2686c
BCG_3593c	0.0906799	6.88221	1	1	11	11	-	hypothetical protein	Rv3529c
BCG_0341	0.0908481	7.00774	1	1	12	12	-	hypothetical protein	Rv0301
BCG_1090c	0.0908481	7.00774	1	1	12	12	trcS	two component sensor histidine kinase trcS	Rv1032c
BCG_1240	0.0908481	7.00774	1	1	12	12	fdxC	ferredoxin fdxC	Rv1177
BCG_1434	0.0908481	7.00774	1	1	12	12	-	glycolipid sulfotransferase	Rv1373
BCG_1455c	0.0908481	7.00774	1	1	12	12	cyp132	cytochrome P450 132 cyp132	Rv1394c
BCG_2085	0.0908481	7.00774	1	1	12	12	cobI	bifunctional protein, CobI-CobJ fusion protein: S-adenosyl-L-methionine-precorrin-2 methyl transferase + precorrin-3 methylase	Rv2066
BCG_2100c	0.0908481	7.00774	1	1	12	12	-	hypothetical protein	Rv2081c
BCG_2549c	0.0908481	7.00774	1	1	12	12	mrr	restriction system protein mrr	Rv2528c
BCG_3038	0.0908481	7.00774	1	1	12	12	lpqA	lipoprotein lpqA	Rv3016
BCG_3603	0.0908481	7.00774	1	1	12	12	PPE63	PPE family protein	Rv3539
BCG_0165c	0.0909909	7.12321	1	1	13	13	fadE1	acyl-CoA dehydrogenase fadE1	Rv0131c
BCG_0572	0.0909909	7.12321	1	1	13	13	ccsA	cytochrome c-type biogenesis protein ccsA	Rv0529
BCG_1026c	0.0909909	7.12321	1	1	13	13	fadE12	acyl-CoA dehydrogenase fadE12	Rv0972c
BCG_1424c	0.0909909	7.12321	1	1	13	13	-	hypothetical protein	Rv1362c
BCG_1485c	0.0909909	7.12321	1	1	13	13	-	hypothetical protein	Rv1424c
BCG_1540	0.0909909	7.12321	1	1	13	13	-	invasion protein	Rv1478
BCG_1823	0.0909909	7.12321	1	1	13	13	PE19	PE family protein	Rv1791
BCG_2376c	0.0909909	7.12321	1	1	13	13	recO	DNA repair protein RecO	Rv2362c
BCG_2484c	0.0909909	7.12321	1	1	13	13	-	DNA glycosylase	Rv2464c
BCG_3183c	0.0909909	7.12321	1	1	13	13	PPE70	PPE family protein	Rv3159c
BCG_3283	0.0909909	7.12321	1	1	13	13	-	hypothetical protein	Rv3254
BCG_0198c	0.0911137	7.23013	1	1	14	14	adhE1	zinc-type alcohol dehydrogenase (e subunit) adhE	Rv0162c
BCG_1380c	0.0911137	7.23013	1	1	14	14	-	adenylate cyclase	Rv1319c
BCG_1492	0.0911137	7.23013	1	1	14	14	-	hypothetical protein	Rv1431
BCG_1504c	0.0911137	7.23013	1	1	14	14	-	hypothetical protein	Rv1443c
BCG_1803c	0.0911137	7.23013	1	1	14	14	-	hypothetical protein	Rv1762c
BCG_1922c	0.0911137	7.23013	1	1	14	14	-	chorismate mutase	Rv1885c
BCG_2064c	0.0911137	7.23013	1	1	14	14	lipT	carboxylesterase LipT	Rv2045c
BCG_2811c	0.0911137	7.23013	1	1	14	14	truB	tRNA pseudouridine synthase B	Rv2793c
BCG_3683c	0.0911137	7.23013	1	1	14	14	mesJ	cell cycle protein mesJ	Rv3625c
BCG_3909	0.0911137	7.23013	1	1	14	14	sodA	superoxide dismutase [Fe] sodA	Rv3846
BCG_0115	0.0912203	7.32967	1	1	15	15	-	oxidoreductase	Rv0082
BCG_2581	0.0912203	7.32967	1	1	15	15	-	hypothetical protein	Rv2558
BCG_2978	0.0912203	7.32967	1	1	15	15	-	glycosyl transferase family protein	Rv2957
BCG_0352	0.196022	7.17766	1	1	14	13	-	hypothetical protein	Rv0312
BCG_0559c	0.196022	7.17766	1	1	14	13	-	hypothetical protein	Rv0516c
BCG_2402c	0.196022	7.17766	1	1	14	13	hemN	coproporphyrinogen III oxidase	Rv2388c
BCG_2453c	0.196022	7.17766	1	1	14	13	-	hypothetical protein	Rv2434c
BCG_2705	0.196022	7.17766	1	1	14	13	ceoC	TRK system potassium uptake protein ceoC	Rv2692
BCG_3185c	0.196022	7.17766	1	1	14	13	-	dioxygenase	Rv3161c
BCG_3900c	0.196022	7.17766	1	1	14	13	-	phosphoglycerate mutase	Rv3837c
BCG_1024	0.20413	7.06663	1	1	13	12	-	integral membrane protein	Rv0970
BCG_1062c	0.20413	7.06663	1	1	13	12	pabB	aminodeoxychorismate synthase component I	Rv1005c
BCG_1249	0.20413	7.06663	1	1	13	12	rocA	pyrroline-5-carboxylate dehydrogenase rocA	Rv1187
BCG_1437	0.20413	7.06663	1	1	13	12	-	hypothetical protein	Rv1376
BCG_1703	0.20413	7.06663	1	1	13	12	pks9	polyketide synthase pks9	Rv1664
BCG_1902	0.20413	7.06663	1	1	13	12	-	hypothetical protein	Rv1866
BCG_2603c	0.20413	7.06663	1	1	13	12	hisS	histidyl-tRNA synthetase	Rv2580c
BCG_2999c	0.20413	7.06663	1	1	13	12	-	transposase	Rv2978c
BCG_0080	0.213621	6.94634	1	1	12	11	-	hypothetical protein	Rv0049
BCG_0263c	0.213621	6.94634	1	1	12	11	-	hypothetical protein	Rv0226c
BCG_1229c	0.213621	6.94634	1	1	12	11	-	transcriptional regulatory protein	Rv1167c
BCG_1678c	0.213621	6.94634	1	1	12	11	-	hypothetical protein	Rv1639c
BCG_2165c	0.213621	6.94634	1	1	12	11	-	hypothetical protein	Rv2148c
BCG_3565c	0.213621	6.94634	1	1	12	11	yrbE4A	integral membrane protein YrbE4a	Rv3501c
BCG_3829c	0.213621	6.94634	1	1	12	11	-	hypothetical protein	Rv3770c
BCG_0817c	0.224881	6.81509	1	1	11	10	-	short chain dehydrogenase	Rv0765c
BCG_1000c	0.224881	6.81509	1	1	11	10	pgi	glucose-6-phosphate isomerase	Rv0946c
BCG_1467	0.224881	6.81509	1	1	11	10	fmt	methionyl-tRNA formyltransferase	Rv1406
BCG_3454c	0.224881	6.81509	1	1	11	10	-	hypothetical protein	Rv3385c
BCG_0105	0.238455	6.6707	1	1	10	9	-	hypothetical protein	Rv0074
BCG_0126c	0.238455	6.6707	1	1	10	9	-	hypothetical protein	Rv0093c
BCG_0182	0.238455	6.6707	1	1	10	9	-	hypothetical protein	Rv0146
BCG_0261c	0.238455	6.6707	1	1	10	9	-	methyltransferase	Rv0224c
BCG_0946	0.238455	6.6707	1	1	10	9	-	LuxR family transcriptional regulator	Rv0894
BCG_0990	0.238455	6.6707	1	1	10	9	pstA2	phosphate ABC transporter transmembrane protein	Rv0936
BCG_1081	0.238455	6.6707	1	1	10	9	-	hypothetical protein	Rv1024
BCG_2588	0.238455	6.6707	1	1	10	9	-	hypothetical protein	Rv2566
BCG_3060c	0.238455	6.6707	1	1	10	9	TB22.2	hypothetical protein	Rv3036c
BCG_3105c	0.238455	6.6707	1	1	10	9	pknK	serine/threonine-protein kinase transcriptional regulatory protein pknK	Rv3080c
BCG_0218c	0.255142	6.51024	1	1	9	8	-	hypothetical protein	Rv0181c
BCG_0367	0.255142	6.51024	1	1	9	8	-	TetR family transcriptional regulator	Rv0328
BCG_0418c	0.255142	6.51024	1	1	9	8	-	rna methyltransferase	Rv0380c
BCG_0463c	0.255142	6.51024	1	1	9	8	-	hypothetical protein	Rv0424c
BCG_1719	0.255142	6.51024	1	1	9	8	moeX	molybdopterin biosynthesis protein moeX	Rv1681
BCG_1808	0.255142	6.51024	1	1	9	8	-	hypothetical protein	Rv1775
BCG_2059c	0.255142	6.51024	1	1	9	8	-	sugar-transport integral membrane protein ABC transporter	Rv2040c
BCG_2221c	0.255142	6.51024	1	1	9	8	-	hypothetical protein	Rv2205c
BCG_2554c	0.255142	6.51024	1	1	9	8	-	hypothetical protein	Rv2532c
BCG_2611c	0.255142	6.51024	1	1	9	8	yajC	preprotein translocase subunit YajC	Rv2588c
BCG_2985	0.255142	6.51024	1	1	9	8	purU	formyltetrahydrofolate deformylase	Rv2964
BCG_3418	0.255142	6.51024	1	1	9	8	-	transposase	IGR(-Rv3843Ec+Rv3845)
BCG_0616c	0.27615	6.32967	1	1	8	7	-	hypothetical protein	Rv0571c
BCG_0623c	0.27615	6.32967	1	1	8	7	PE_PGRS7	PE-PGRS family protein	Rv0578c
BCG_0626	0.27615	6.32967	1	1	8	7	-	hypothetical protein	Rv0581
BCG_0745	0.27615	6.32967	1	1	8	7	-	membrane sugar transferase	Rv0696
BCG_1514	0.27615	6.32967	1	1	8	7	-	transcriptional activator protein	Rv1453
BCG_1551	0.27615	6.32967	1	1	8	7	-	hypothetical protein	Rv1489
BCG_1593c	0.27615	6.32967	1	1	8	7	lprI	lipoprotein lprI	Rv1541c
BCG_1771c	0.27615	6.32967	1	1	8	7	-	hypothetical protein	Rv1732c
BCG_2039c	0.27615	6.32967	1	1	8	7	-	hypothetical protein	Rv2022c
BCG_2411	0.27615	6.32967	1	1	8	7	PE_PGRS41	PE-PGRS family protein	Rv2396
BCG_2668	0.27615	6.32967	1	1	8	7	cadI	cadmium inducible protein cadI	Rv2641
BCG_3398c	0.27615	6.32967	1	1	8	7	sigJ	RNA polymerase sigma factor SigJ	Rv3328c
BCG_3411	0.27615	6.32967	1	1	8	7	metX	homoserine O-acetyltransferase	Rv3341
BCG_3944c	0.27615	6.32967	1	1	8	7	-	hypothetical protein	Rv3888c
BCG_0370	0.303413	6.12322	1	1	7	6	-	dehydrogenase/reductase	Rv0331
BCG_0598	0.303413	6.12322	1	1	7	6	menC	O-succinylbenzoate synthase	Rv0553
BCG_0669	0.303413	6.12322	1	1	7	6	-	hypothetical protein	Rv0623
BCG_1290c	0.303413	6.12322	1	1	7	6	-	hypothetical protein	Rv1230c
BCG_1377c	0.303413	6.12322	1	1	7	6	ogt	methylated-DNA--protein-cysteine methyltransferase ogt	Rv1316c
BCG_1628	0.303413	6.12322	1	1	7	6	-	hypothetical protein	Rv1590
BCG_1730	0.303413	6.12322	1	1	7	6	-	phosphatase	Rv1692
BCG_2135c	0.303413	6.12322	1	1	7	6	-	RNA methyltransferase	Rv2118c
BCG_2289	0.303413	6.12322	1	1	7	6	-	hypothetical protein	Rv2272
BCG_2592c	0.303413	6.12322	1	1	7	6	-	hypothetical protein	Rv2569c
BCG_3288	0.303413	6.12322	1	1	7	6	-	hypothetical protein	Rv3259
BCG_3304c	0.303413	6.12322	1	1	7	6	purE	phosphoribosylaminoimidazole carboxylase catalytic subunit purE	Rv3275c
BCG_3490c	0.303413	6.12322	1	1	7	6	rimI	ribosomal-protein-alanine acetyltransferase rimI	Rv3420c
BCG_3506c	0.303413	6.12322	1	1	7	6	-	hypothetical protein	Rv3440c
BCG_3716c	0.303413	6.12322	1	1	7	6	-	hypothetical protein	Rv3658c
BCG_0425c	0.340218	5.88221	1	1	6	5	PPE9	PPE family protein	Rv0388c
BCG_0627	0.340218	5.88221	1	1	6	5	-	hypothetical protein	Rv0582
BCG_0657c	0.340218	5.88221	1	1	6	5	-	hypothetical protein	Rv0610c
BCG_0849	0.340218	5.88221	1	1	6	5	-	transposase for insertion sequence element IS1547	Rv0797
BCG_0947	0.340218	5.88221	1	1	6	5	-	hypothetical protein	Rv0895
BCG_2352	0.340218	5.88221	1	1	6	5	-	hypothetical protein	Rv2331
BCG_2667c	0.340218	5.88221	1	1	6	5	-	ArsR family transcriptional regulator	Rv2640c
BCG_3133	0.340218	5.88221	1	1	6	5	-	hypothetical protein	Rv3108
BCG_3582c	0.340218	5.88221	1	1	6	5	cyp142a	cytochrome P450 monooxygenase 142 cyp142a	Rv3518c
BCG_3859	0.340218	5.88221	1	1	6	5	fadE35	acyl-CoA dehydrogenase fadE35	Rv3797
BCG_3892c	0.340218	5.88221	1	1	6	5	-	dehydrogenase	Rv3829c
BCG_0544	-0.0499703	9.08098	1	1	48	53	galE2	udp-glucose 4-epimerase galE2	Rv0501
BCG_1863	-0.0196073	8.68956	1	1	37	40	-	hypothetical protein	Rv1828
BCG_1940	-0.0141228	9.49959	1	1	65	70	cinA	competence damage-inducible protein A	Rv1901
BCG_0097c	0.00697571	9.08098	1	1	49	52	icd2	isocitrate dehydrogenase	Rv0066c
BCG_0136c	0.054909	8.68956	1	1	38	39	ctpB	cation-transporter P-type atpase B ctpB	Rv0103c
BCG_3905c	0.054909	8.68956	1	1	38	39	glpQ1	glycerophosphoryl diester phosphodiesterase glpQ1	Rv3842c
BCG_1243	0.0599818	8.89851	1	1	44	45	pks3	polyketide beta-ketoacyl synthase pks3	Rv1181
BCG_2234	-0.0642168	8.20413	1	1	26	29	lipA	lipoyl synthase	Rv2218
BCG_2299	-0.0536463	8.30541	1	1	28	31	lipM	esterase LipM	Rv2284
BCG_3507c	-0.0536463	8.30541	1	1	28	31	glmM	phosphoglucosamine mutase	Rv3441c
BCG_3880	-0.0536463	8.30541	1	1	28	31	-	hypothetical protein	Rv3818
BCG_1281	0.00601557	10.287	1	1	113	120	sigE	RNA polymerase sigma factor SigE	Rv1221
BCG_0545	0.00863394	9.10927	1	1	50	53	-	hypothetical protein	Rv0502
BCG_0069	-0.0700965	8.15069	1	1	25	28	-	hypothetical protein	Rv0038
BCG_2233	-0.0290458	8.57252	1	1	34	37	lipB	lipoate-protein ligase B	Rv2217
BCG_0179c	-0.0115271	8.79781	1	1	40	43	-	hypothetical protein	Rv0143c
BCG_0505c	0.0139963	10.2041	1	1	107	113	-	transcriptional regulatory protein	Rv0465c
BCG_2861c	0.0379346	8.15069	1	1	26	27	nusA	transcription elongation factor NusA	Rv2841c
BCG_2994c	0.0379346	8.15069	1	1	26	27	-	hypothetical protein	Rv2972c
BCG_3799c	0.0379346	8.15069	1	1	26	27	-	hypothetical protein	Rv3740c
BCG_0658c	-0.0982641	7.32966	1	1	14	16	-	hypothetical protein	Rv0611c
BCG_2936c	-0.0982641	7.32966	1	1	14	16	-	hypothetical protein	Rv2915c
BCG_3469	-0.0982641	7.32966	1	1	14	16	-	hypothetical protein	Rv3399
BCG_3833	-0.0982641	7.32966	1	1	14	16	hisC2	aminotransferase	Rv3772
BCG_0051c	-0.00668037	7.28075	1	1	14	15	-	hypothetical protein	Rv0021c
BCG_0363c	-0.00668037	7.28075	1	1	14	15	-	hypothetical protein	Rv0323c
BCG_0759	-0.00668037	7.28075	1	1	14	15	rpmC	50S ribosomal protein L29	Rv0709
BCG_0874c	-0.00668037	7.28075	1	1	14	15	phoY2	phosphate-transport system transcriptional regulatory protein phoY2	Rv0821c
BCG_2525c	-0.00668037	7.28075	1	1	14	15	fadD35	AMP-binding protein	Rv2505c
BCG_2586	-0.00668037	7.28075	1	1	14	15	glnQ	glutamine-transport ATP-binding protein ABC transporter glnQ	Rv2564
BCG_3449c	-0.00668037	7.28075	1	1	14	15	-	hypothetical protein	Rv3378c
BCG_0540	0.189014	7.28076	1	1	15	14	-	hypothetical protein	Rv0498
BCG_0730	0.189014	7.28076	1	1	15	14	-	TetR family transcriptional regulator	Rv0681
BCG_0905c	0.189014	7.28076	1	1	15	14	pdc	pyruvate or indole-3-pyruvate decarboxylase pdc	Rv0853c
BCG_1378c	0.189014	7.28076	1	1	15	14	alkA	ada regulatory protein alkA	Rv1317c
BCG_1702	0.189014	7.28076	1	1	15	14	pks17	polyketide synthase	Rv1663
BCG_2706c	0.189014	7.28076	1	1	15	14	-	integral membrane alanine and leucine rich protein	Rv2693c
BCG_2897	0.189014	7.28076	1	1	15	14	mpb70	hypothetical protein	Rv2875
BCG_3289c	0.189014	7.28076	1	1	15	14	whiB2	transcriptional regulatory protein whiB-like whiB2	Rv3260c
BCG_3388c	0.189014	7.28076	1	1	15	14	-	methyltransferase	Rv3322c
BCG_3612c	0.189014	7.28076	1	1	15	14	-	short chain dehydrogenase	Rv3548c
BCG_0509	0.0210997	9.34164	1	1	59	62	umaA1	mycolic acid synthase umaA1	Rv0469
BCG_1450	0.0584491	8.83217	1	1	42	43	gmk	guanylate kinase	Rv1389
BCG_3864c	0.0584491	8.83217	1	1	42	43	-	hypothetical protein	Rv3802c
BCG_2995c	-0.0402169	8.44514	1	1	31	34	recG	ATP-dependent DNA helicase RecG	Rv2973c
BCG_3324	-0.0299572	8.97736	1	1	45	49	-	TetR family transcriptional regulator	Rv3295
BCG_2126c	-0.00240391	8.93057	1	1	44	47	prcA	proteasome subunit alpha PrcA	Rv2109c
BCG_3939c	0.0606979	8.93057	1	1	45	46	-	hypothetical protein	Rv3884c
BCG_1379c	-0.13983	7.63222	1	1	17	20	-	adenylate cyclase	Rv1318c
BCG_3284c	-0.13983	7.63222	1	1	17	20	manA	mannose-6-phosphate isomerase manA	Rv3255c
BCG_2991c	-0.0587472	8.25566	1	1	27	30	lipN	lipase/esterase lipN	Rv2970c
BCG_1664	-0.0167782	8.72655	1	1	38	41	-	two-component system transcriptional regulator	Rv1626
BCG_1797	-0.0140881	8.76262	1	1	39	42	mmpL14	transmembrane transport protein mmpL14	Rv2997
BCG_0242	0.0145411	7.63223	1	1	18	19	-	hypothetical protein	Rv0205
BCG_0565	0.0145411	7.63223	1	1	18	19	gabP	4-amino butyrate transport carrier	Rv0522
BCG_0597	0.0145411	7.63223	1	1	18	19	-	hypothetical protein	Rv0552
BCG_0721	0.0145411	7.63223	1	1	18	19	fadE8	acyl-CoA dehydrogenase fadE8	Rv0672
BCG_2156	0.0145411	7.63223	1	1	18	19	pyrD	dihydroorotate dehydrogenase 2	Rv2139
BCG_2213c	0.0145411	7.63223	1	1	18	19	-	hypothetical protein	Rv2197c
BCG_2275c	0.0145411	7.63223	1	1	18	19	-	hypothetical protein	Rv2257c
BCG_3121	0.0145411	7.63223	1	1	18	19	-	hypothetical protein	Rv3096
BCG_2685	0.041748	8.25566	1	1	28	29	-	protease	Rv2672
BCG_1160	-0.152994	7.55205	1	1	16	19	-	hypothetical protein	Rv1100
BCG_1635	-0.152994	7.55205	1	1	16	19	-	hypothetical protein	Rv1597
BCG_1860	-0.152994	7.55205	1	1	16	19	-	hypothetical protein	Rv1825
BCG_2727	-0.152994	7.55205	1	1	16	19	-	hypothetical protein	Rv2714
BCG_3249c	-0.152994	7.55205	1	1	16	19	-	anti-sigma factor	Rv3221A
BCG_1864	0.0101332	7.55206	1	1	17	18	-	hypothetical protein	Rv1829
BCG_3282c	0.0101332	7.55206	1	1	17	18	-	cationic amino acid transport integral membrane protein	Rv3253c
BCG_1941c	0.0310098	7.97736	1	1	23	24	nanT	sialic acid-transport integral membrane protein nanT	Rv1902c
BCG_2113c	0.0310098	7.97736	1	1	23	24	tatC	Sec-independent protein translocase transmembrane protein tatC	Rv2093c
BCG_2455	0.0310098	7.97736	1	1	23	24	rbsK	ribokinase rbsK	Rv2436
BCG_2996c	0.0310098	7.97736	1	1	23	24	-	hypothetical protein	Rv2974c
BCG_0529	-0.217049	5.5927	1	1	4	5	-	integral membrane protein	Rv0488
BCG_0843c	-0.217049	5.5927	1	1	4	5	-	hypothetical protein	Rv0790c
BCG_0853	-0.217049	5.5927	1	1	4	5	-	hypothetical protein	Rv0801
BCG_0862c	-0.217049	5.5927	1	1	4	5	-	hypothetical protein	Rv0810c
BCG_1002c	-0.217049	5.5927	1	1	4	5	-	hypothetical protein	Rv0948c
BCG_1019c	-0.217049	5.5927	1	1	4	5	-	hypothetical protein	Rv0965c
BCG_1231c	-0.217049	5.5927	1	1	4	5	PPE17a	PPE family protein	Rv1168c
BCG_1448	-0.217049	5.5927	1	1	4	5	PPE20	PPE family protein	Rv1387
BCG_1764c	-0.217049	5.5927	1	1	4	5	-	hypothetical protein	Rv1725c
BCG_1900c	-0.217049	5.5927	1	1	4	5	-	hypothetical protein	Rv1864c
BCG_1946c	-0.217049	5.5927	1	1	4	5	-	hypothetical protein	Rv1907c
BCG_1983c	-0.217049	5.5927	1	1	4	5	-	hypothetical protein	Rv1944c
BCG_2279c	-0.217049	5.5927	1	1	4	5	-	hypothetical protein	Rv2262c
BCG_2313	-0.217049	5.5927	1	1	4	5	-	hypothetical protein	Rv2297
BCG_2317	-0.217049	5.5927	1	1	4	5	cut2	cutinase cut2	Rv2301
BCG_2551c	-0.217049	5.5927	1	1	4	5	-	hypothetical protein	Rv2530c
BCG_2714c	-0.217049	5.5927	1	1	4	5	suhB	extragenic suppressor protein suhB	Rv2701c
BCG_3514	-0.217049	5.5927	1	1	4	5	-	integral membrane protein	Rv3448
BCG_3696	-0.217049	5.5927	1	1	4	5	-	transposase	Rv3638
BCG_3791	-0.217049	5.5927	1	1	4	5	ligC	ATP-dependent DNA ligase	Rv3731
BCG_3885	-0.217049	5.5927	1	1	4	5	-	hypothetical protein	Rv3822
BCG_3955c	-0.217049	5.5927	1	1	4	5	-	hypothetical protein	Rv3899c
BCG_0008c	0.392662	5.5927	1	1	5	4	-	hypothetical protein	Rv0008c
BCG_0365	0.392662	5.5927	1	1	5	4	-	hypothetical protein	Rv0326
BCG_0406c	0.392662	5.5927	1	1	5	4	-	hypothetical protein	Rv0368c
BCG_0498	0.392662	5.5927	1	1	5	4	-	aldehyde dehydrogenase	Rv0458
BCG_0651	0.392662	5.5927	1	1	5	4	-	resolvase	Rv0605
BCG_0790	0.392662	5.5927	1	1	5	4	-	hypothetical protein	Rv0740
BCG_0927c	0.392662	5.5927	1	1	5	4	-	hypothetical protein	Rv0875c
BCG_1163c	0.392662	5.5927	1	1	5	4	-	hypothetical protein	Rv1103c
BCG_1781	0.392662	5.5927	1	1	5	4	-	hypothetical protein	Rv1742
BCG_2089c	0.392662	5.5927	1	1	5	4	cobK	cobalt-precorrin-6x reductase	Rv2070c
BCG_2267c	0.392662	5.5927	1	1	5	4	glpD1	glycerol-3-phosphate dehydrogenase glpd1	Rv2249c
BCG_2718c	0.392662	5.5927	1	1	5	4	-	hypothetical protein	Rv2705c
BCG_2814c	0.392662	5.5927	1	1	5	4	lppV	lipoprotein lppV	Rv2796c
BCG_3202	0.392662	5.5927	1	1	5	4	-	peroxidase	Rv3177
BCG_3478	0.392662	5.5927	1	1	5	4	-	hypothetical protein	Rv3408
BCG_3518	0.392662	5.5927	1	1	5	4	cut4	cutinase precursor cut4	Rv3452
BCG_3625	0.392662	5.5927	1	1	5	4	fadD3	long-chain-fatty-acid--CoA ligase	Rv3561
BCG_3075c	0.0160951	10.8279	0.956995	1	165	174	nrdE	ribonucleotide-diphosphate reductase subunit alpha	Rv3051c
BCG_0248	-0.0250538	10.6224	0.953844	1	141	153	pckA	phosphoenolpyruvate carboxykinase	Rv0211
BCG_2449c	0.0234306	10.3886	0.9499	1	122	128	PPE41	PPE family protein	Rv2430c
BCG_3866c	-0.0285063	10.3176	0.94864	1	114	124	fbpA	hypothetical protein	Rv3804c
BCG_0376c	0.0387109	10.1642	0.945811	1	105	109	aspC	aminotransferase	Rv0337c
BCG_1386	-0.0226804	10.0666	0.943931	1	96	104	-	thioredoxin	Rv1324
BCG_3704c	0.0325344	10.0077	0.942767	1	94	98	topA	DNA topoisomerase I	Rv3646c
BCG_1679c	0.0367683	9.6989	0.936055	1	76	79	lysS	lysyl-tRNA synthetase	Rv1640c
BCG_3215c	0.0367683	9.6989	0.936055	1	76	79	-	hypothetical protein	Rv3193c
BCG_2890c	0.0513342	9.55206	0.932921	1	69	71	ispG	4-hydroxy-3-methylbut-2-en-1-yl diphosphate synthase	Rv2868c
BCG_3703	-0.0345122	9.51023	0.931939	1	65	71	-	hypothetical protein	Rv3645
BCG_1524	0.0494868	9.48887	0.931431	1	66	68	-	ABC transporter ATP-binding protein	Rv1463
BCG_1923c	0.045249	9.35351	0.92813	1	60	62	fbpB	hypothetical protein	Rv1886c
BCG_0285c	-0.0514353	9.32966	0.927532	1	57	63	-	fumarate reductase iron-sulfur subunit	Rv0247c
BCG_2599c	-0.0617067	9.23012	0.924985	1	53	59	-	hypothetical protein	Rv2576c
BCG_2970c	-0.0645076	9.20413	0.924305	1	52	58	-	hypothetical protein	Rv2949c
BCG_0002	0.0391198	9.17766	0.923607	1	53	55	dnaN_1	DNA polymerase III subunit beta	Rv0002
BCG_1554c	-0.070426	9.15069	0.922889	1	50	56	-	hypothetical protein	Rv1491c
BCG_1574c	-0.070426	9.15069	0.922889	1	50	56	mmpL12	transmembrane transport protein mmpL12	Rv1522c
BCG_0766	-0.0768079	9.09519	0.921391	1	48	54	rplE	50S ribosomal protein L5	Rv0716
BCG_3171	-0.0768079	9.09519	0.921391	1	48	54	nuoD	NADH dehydrogenase subunit D	Rv3148
BCG_0861	0.0359803	9.0952	0.921391	1	50	52	purM	phosphoribosylaminoimidazole synthetase	Rv0809
BCG_1548c	0.0359803	9.0952	0.921391	1	50	52	-	hypothetical protein	Rv1486c
BCG_3051c	0.0324502	9.00774	0.918972	1	47	49	fixB	electron transfer flavoprotein (alpha-subunit) fixB	Rv3028c
BCG_1879c	0.0922279	8.91463	0.916317	1	45	45	guaB1	inosine 5-monophosphate dehydrogenase	Rv1843c
BCG_2480c	0.0922163	8.88221	0.915372	1	44	44	clpP2	ATP-dependent Clp protease proteolytic subunit	Rv2460c
BCG_3073c	0.0922163	8.88221	0.915372	1	44	44	-	monooxygenase	Rv3049c
BCG_0883	0.0922042	8.84904	0.914395	1	43	43	-	hypothetical protein	Rv0830
BCG_3502c	0.0922042	8.84904	0.914395	1	43	43	glmS	glucosamine--fructose-6-phosphate aminotransferase	Rv3436c
BCG_0604c	0.0921915	8.8151	0.913384	1	42	42	-	hypothetical protein	Rv0559c
BCG_1136	0.0921782	8.78033	0.912336	1	41	41	pra	hypothetical protein	Rv1078
BCG_1705c	0.0921782	8.78033	0.912336	1	41	41	cyp139	cytochrome P450 139 CYP139	Rv1666c
BCG_3028	0.0921782	8.78033	0.912336	1	41	41	lppZ	lipoprotein lppZ	Rv3006
BCG_3260c	0.0921782	8.78033	0.912336	1	41	41	-	oxidoreductase	Rv3230c
BCG_1520c	-0.0513287	8.7447	0.911249	1	38	42	-	hypothetical protein	Rv1459c
BCG_3781c	-0.0513287	8.7447	0.911249	1	38	42	dnaZX	DNA polymerase III subunits gamma and tau	Rv3721c
BCG_0567	0.0921643	8.74471	0.911249	1	40	40	hemL	glutamate-1-semialdehyde aminotransferase	Rv0524
BCG_3437c	-0.0550056	8.70817	0.910122	1	37	41	-	hypothetical protein	Rv3365c
BCG_2043c	0.0921496	8.70818	0.910122	1	39	39	-	hypothetical protein	Rv2024c
BCG_2142	-0.0588753	8.6707	0.90895	1	36	40	-	hypothetical protein	Rv2125
BCG_2925c	-0.0588753	8.6707	0.90895	1	36	40	rplS	50S ribosomal protein L19	Rv2904c
BCG_0510c	0.0921342	8.67071	0.90895	1	38	38	pcaA	mycolic acid synthase PcaA	Rv0470c
BCG_2114c	0.0921342	8.67071	0.90895	1	38	38	tatA	twin arginine translocase A	Rv2094c
BCG_3584c	-0.0629533	8.63222	0.907731	1	35	39	-	coenzyme F420-dependent oxidoreductase	Rv3520c
BCG_0732	-0.0718056	8.55205	0.90514	1	33	37	rpsG	30S ribosomal protein S7	Rv0683
BCG_2975c	-0.0718056	8.55205	0.90514	1	33	37	-	hypothetical protein	Rv2954c
BCG_3169	-0.0718056	8.55205	0.90514	1	33	37	nuoB	NADH dehydrogenase subunit B	Rv3146
BCG_1100c	-0.0766207	8.51023	0.903761	1	32	36	-	IS like-2 transposase	IGR(-Rv1148c-Rv1151c)
BCG_0474c	-0.0817265	8.46716	0.90232	1	31	35	-	atpase	Rv0435c
BCG_0516	-0.0817265	8.46716	0.90232	1	31	35	hbhA	Heparin binding hemagglutinin hbhA	Rv0475
BCG_1381c	0.0920431	8.46717	0.90232	1	33	33	-	adenylate cyclase	Rv1320c
BCG_2803c	-0.0871502	8.42277	0.900812	1	30	34	rpsO	30S ribosomal protein S15	Rv2785c
BCG_3520c	-0.0871502	8.42277	0.900812	1	30	34	truA	tRNA pseudouridine synthase A	Rv3455c
BCG_2119	0.0920214	8.42278	0.900812	1	32	32	-	hypothetical protein	Rv2100
BCG_0875c	-0.0929223	8.37696	0.899232	1	29	33	-	hypothetical protein	Rv0822c
BCG_2116c	-0.0929223	8.37696	0.899232	1	29	33	-	hypothetical protein	Rv2096c
BCG_2387c	0.0919984	8.37697	0.899232	1	31	31	dnaJ2	chaperone protein DnaJ	Rv2373c
BCG_0214	-0.0990777	8.32966	0.897575	1	28	32	-	mce associated protein	Rv0177
BCG_2072c	-0.0990777	8.32966	0.897575	1	28	32	fxsA	FxsA protein	Rv2053c
BCG_2628c	-0.0990777	8.32966	0.897575	1	28	32	-	hypothetical protein	Rv2603c
BCG_2867c	0.0919739	8.32967	0.897575	1	30	30	cysG	multifunctional enzyme siroheme synthase cysG: uroporphyrin-III c-methyltransferase + precorrin-2 oxidase + ferrochelatase	Rv2847c
BCG_1402	-0.105656	8.28075	0.895834	1	27	31	rph	ribonuclease PH	Rv1340
BCG_0680c	0.0919197	8.23013	0.894001	1	28	28	-	hypothetical protein	Rv0633c
BCG_0977c	-0.120268	8.17766	0.892069	1	25	29	-	divalent cation-transport integral membrane protein mntH	Rv0925c
BCG_1080	0.0918896	8.17766	0.892069	1	27	27	eno	phosphopyruvate hydratase	Rv1023
BCG_1313	0.0918896	8.17766	0.892069	1	27	27	deaD	cold-shock dead-box protein a deaD	Rv1253
BCG_2420c	0.0918896	8.17766	0.892069	1	27	27	lepA	GTP-binding protein LepA	Rv2404c
BCG_2388c	-0.128414	8.12321	0.890027	1	24	28	hrcA	heat-inducible transcription repressor	Rv2374c
BCG_1273	0.0918572	8.12322	0.890027	1	26	26	glgC	glucose-1-phosphate adenylyltransferase	Rv1213
BCG_2148c	0.0918572	8.12322	0.890027	1	26	26	cysQ	hypothetical protein	Rv2131c
BCG_2501c	0.0918572	8.12322	0.890027	1	26	26	plsC	transmembrane phospholipid biosynthesis bifunctionnal l-3-phosphoserine phosphatase/1-acyl-SN-glycerol-3-phosphate acyltransferase	Rv2483c
BCG_0013	-0.137209	8.06662	0.887865	1	23	27	trpG_1	para-aminobenzoate synthase component II	Rv0013
BCG_1846c	-0.137209	8.06662	0.887865	1	23	27	-	dehydrogenase	Rv1812c
BCG_3650	-0.137209	8.06662	0.887865	1	23	27	radA	DNA repair protein RadA	Rv3585
BCG_0220	-0.146734	8.00773	0.885571	1	22	26	-	lysophospholipase	Rv0183
BCG_0556	-0.146734	8.00773	0.885571	1	22	26	-	hypothetical protein	Rv0513
BCG_0865c	-0.146734	8.00773	0.885571	1	22	26	-	hypothetical protein	Rv0813c
BCG_2896	-0.146734	8.00773	0.885571	1	22	26	dipZ	integral membrane C-type cytochrome biogenesis protein dipZ	Rv2874
BCG_3227c	-0.146734	8.00773	0.885571	1	22	26	-	ATP-dependent DNA helicase	Rv3202c
BCG_0700	0.0917844	8.00774	0.885571	1	24	24	rplJ	50S ribosomal protein L10	Rv0651
BCG_0740c	0.0917844	8.00774	0.885571	1	24	24	-	transcriptional regulatory protein	Rv0691c
BCG_2514	0.0917844	8.00774	0.885571	1	24	24	-	hypothetical protein	Rv2494
BCG_2598	0.0917844	8.00774	0.885571	1	24	24	-	membrane glycine rich protein	Rv2575
BCG_2725c	0.0917844	8.00774	0.885571	1	24	24	-	hypothetical protein	Rv2712c
BCG_0264c	-0.157085	7.94633	0.88313	1	21	25	-	hypothetical protein	Rv0227c
BCG_1104c	-0.157085	7.94633	0.88313	1	21	25	-	hypothetical protein	Rv1046c
BCG_2858c	-0.157085	7.94633	0.88313	1	21	25	rbfA	ribosome-binding factor A	Rv2838c
BCG_0978c	0.0917433	7.94634	0.88313	1	23	23	-	hypothetical protein	Rv0926c
BCG_2795c	0.0917433	7.94634	0.88313	1	23	23	-	hypothetical protein	Rv2778c
BCG_3163	0.0917433	7.94634	0.88313	1	23	23	fadE23	acyl-CoA dehydrogenase fadE23	Rv3140
BCG_0525c	-0.168373	7.8822	0.880527	1	20	24	-	short-chain type oxidoreductase	Rv0484c
BCG_1440	-0.168373	7.8822	0.880527	1	20	24	pyrR	bifunctional pyrimidine regulatory protein PyrR/uracil phosphoribosyltransferase	Rv1379
BCG_3176	-0.168373	7.8822	0.880527	1	20	24	nuoI	NADH dehydrogenase subunit I	Rv3153
BCG_3244c	-0.168373	7.8822	0.880527	1	20	24	-	integral membrane protein	Rv3217c
BCG_0025c	0.0916984	7.88221	0.880527	1	22	22	gidB	16S rRNA methyltransferase GidB	Rv3919c
BCG_0191	0.0916984	7.88221	0.880527	1	22	22	pntAa	NAD(p) transhydrogenase (subunit alpha) pntAa	Rv0155
BCG_1095c	0.0916984	7.88221	0.880527	1	22	22	esxI	ESAT-6 like protein 1	IGR(+Rv3618-Rv3620c)
BCG_1382	0.0916984	7.88221	0.880527	1	22	22	-	hypothetical protein	Rv1321
BCG_1801	0.0916984	7.88221	0.880527	1	22	22	-	hypothetical protein	Rv1760
BCG_2647c	0.0916984	7.88221	0.880527	1	22	22	-	hypothetical protein	Rv2620c
BCG_3011c	0.0916984	7.88221	0.880527	1	22	22	-	hypothetical protein	Rv2990c
BCG_3310	0.0916984	7.88221	0.880527	1	22	22	-	hypothetical protein	Rv3281
BCG_0826c	-0.180733	7.81508	0.877743	1	19	23	-	hypothetical protein	Rv0774c
BCG_1861	-0.180733	7.81508	0.877743	1	19	23	gcvH	glycine cleavage system protein H	Rv1826
BCG_3236	-0.180733	7.81508	0.877743	1	19	23	-	hypothetical protein	Rv3209
BCG_0241c	0.0916494	7.81509	0.877743	1	21	21	-	hypothetical protein	Rv0204c
BCG_0444	0.0916494	7.81509	0.877743	1	21	21	pks6b	membrane bound polyketide synthase pks6b	Rv0405
BCG_0541	0.0916494	7.81509	0.877743	1	21	21	-	hypothetical protein	Rv0499
BCG_0841	0.0916494	7.81509	0.877743	1	21	21	purQ	phosphoribosylformylglycinamidine synthase I	Rv0788
BCG_2169c	0.0916494	7.81509	0.877743	1	21	21	murC	UDP-N-acetylmuramate--L-alanine ligase	Rv2152c
BCG_2311	0.0916494	7.81509	0.877743	1	21	21	-	hypothetical protein	Rv2295
BCG_0690	0.0285701	10.9146	0.875503	1	176	184	rplA	50S ribosomal protein L1	Rv0641
BCG_0533c	-0.194325	7.74469	0.874754	1	18	22	-	oxidoreductase GMC-type	Rv0492c
BCG_1627	-0.194325	7.74469	0.874754	1	18	22	bioB	biotin synthase	Rv1589
BCG_2225	-0.194325	7.74469	0.874754	1	18	22	-	integral membrane protein	Rv2209
BCG_1685	0.0915956	7.7447	0.874754	1	20	20	PE17	PE family protein	Rv1646
BCG_2414c	0.0915956	7.7447	0.874754	1	20	20	cysT	sulfate-transport integral membrane protein ABC transporter cysT	Rv2399c
BCG_3874	0.0915956	7.7447	0.874754	1	20	20	PE_PGRS62	PE-PGRS family protein	Rv3812
BCG_0272c	-0.209344	7.67069	0.871537	1	17	21	-	hypothetical protein	Rv0235c
BCG_0279c	-0.209344	7.67069	0.871537	1	17	21	-	hypothetical protein	Rv0241c
BCG_2061c	-0.209344	7.67069	0.871537	1	17	21	-	hypothetical protein	Rv2042c
BCG_2434c	-0.209344	7.67069	0.871537	1	17	21	-	hypothetical protein	Rv2418c
BCG_2447	-0.209344	7.67069	0.871537	1	17	21	ahpC	alkyl hydroperoxide reductase	Rv2428
BCG_0770	0.0915361	7.6707	0.871537	1	19	19	rplR	50S ribosomal protein L18	Rv0720
BCG_1858	0.0915361	7.6707	0.871537	1	19	19	-	hypothetical protein	Rv1823
BCG_3033c	0.0915361	7.6707	0.871537	1	19	19	gatA	aspartyl/glutamyl-tRNA amidotransferase subunit A	Rv3011c
BCG_1220	-0.226028	7.59269	0.868058	1	16	20	pimE	mannosyltransferase	Rv1159
BCG_2697	-0.226028	7.59269	0.868058	1	16	20	arsA	arsenic-transport integral membrane protein arsA	Rv2684
BCG_0720	0.0914701	7.5927	0.868058	1	18	18	lpqP	lipoprotein lpqP	Rv0671
BCG_2582c	0.0914701	7.5927	0.868058	1	18	18	-	recombination factor protein RarA	Rv2559c
BCG_2584	0.0914701	7.5927	0.868058	1	18	18	-	hypothetical protein	Rv2562
BCG_3055	0.0914701	7.5927	0.868058	1	18	18	-	transferase	Rv3032
BCG_2347c	0.0720207	9.56233	0.866787	1	70	71	-	transmembrane ABC transporter ATP-binding protein	Rv2326c
BCG_1699	-0.244671	7.51023	0.864282	1	15	19	pks10	chalcone synthase pks10	Rv1660
BCG_3839	-0.244671	7.51023	0.864282	1	15	19	-	oxidoreductase	Rv3777
BCG_0175	0.0913965	7.51024	0.864282	1	17	17	-	oxidoreductase	Rv0139
BCG_3942c	0.0913965	7.51024	0.864282	1	17	17	-	hypothetical protein	Rv3887c
BCG_3250c	-0.0567965	9.49958	0.863871	1	64	71	-	hypothetical protein	Rv3222c
BCG_3782c	-0.0567965	9.49958	0.863871	1	64	71	-	hypothetical protein	Rv3722c
BCG_3521c	-0.0637381	9.43399	0.860756	1	61	68	rplQ	50S ribosomal protein L17	Rv3456c
BCG_1947c	0.0701007	9.43401	0.860756	1	64	65	katG	catalase-peroxidase-peroxynitritase T katG	Rv1908c
BCG_0049c	0.0913138	7.42278	0.860162	1	16	16	-	hypothetical protein	Rv0019c
BCG_0221	0.0913138	7.42278	0.860162	1	16	16	-	hypothetical protein	Rv0184
BCG_1616c	0.0913138	7.42278	0.860162	1	16	16	treY	maltooligosyltrehalose synthase TreY	Rv1563c
BCG_3684c	0.0913138	7.42278	0.860162	1	16	16	-	hypothetical protein	Rv3626c
BCG_0506	0.182898	7.37697	0.860162	1	16	15	-	hypothetical protein	Rv0466
BCG_2294c	0.182898	7.37697	0.860162	1	16	15	-	glycerolphosphodiesterase	Rv2277c
BCG_1914	-0.0740634	9.34163	0.856252	1	57	64	-	integral membrane protein	Rv1877
BCG_0634	-0.184379	7.37696	0.855644	1	14	17	mce2A	mce-family protein mce2A	Rv0589
BCG_1332c	-0.184379	7.37696	0.855644	1	14	17	-	drugs-transport transmembrane ATP-binding protein ABC transporter	Rv1273c
BCG_3212c	-0.184379	7.37696	0.855644	1	14	17	-	hypothetical protein	Rv3190c
BCG_3554	-0.0768615	9.31758	0.855057	1	56	63	otsA	alpha, alpha-trehalose-phosphate synthase OtsA	Rv3490
BCG_1401	-0.0827494	9.26826	0.852575	1	54	61	-	hypothetical protein	Rv1339
BCG_2487	-0.0858496	9.24294	0.851286	1	53	60	pepN	aminopeptidase N pepN	Rv2467
BCG_0004	-0.111711	7.23013	0.850659	1	13	15	-	hypothetical protein	Rv0004
BCG_0585c	-0.111711	7.23013	0.850659	1	13	15	-	integral membrane protein	Rv0541c
BCG_0654	-0.111711	7.23013	0.850659	1	13	15	-	hypothetical protein	Rv0608
BCG_0674c	-0.111711	7.23013	0.850659	1	13	15	-	hypothetical protein	Rv0628c
BCG_0719	-0.111711	7.23013	0.850659	1	13	15	end	endonuclease IV	Rv0670
BCG_1183	-0.111711	7.23013	0.850659	1	13	15	gnd2	6-phosphogluconate dehydrogenase	Rv1122
BCG_1789c	-0.111711	7.23013	0.850659	1	13	15	fadD1	acyl-CoA synthetase	Rv1750c
BCG_1889	-0.111711	7.23013	0.850659	1	13	15	ureD	urease accessory protein ureD	Rv1853
BCG_1909	-0.111711	7.23013	0.850659	1	13	15	-	hypothetical protein	Rv1873
BCG_2602	-0.111711	7.23013	0.850659	1	13	15	dhaA	haloalkane dehalogenase	Rv2579
BCG_3848c	-0.111711	7.23013	0.850659	1	13	15	-	hypothetical protein	Rv3786c
BCG_0609c	0.293923	7.23013	0.850659	1	15	13	gpdA1	NAD(P)H-dependent glycerol-3-phosphate dehydrogenase	Rv0564c
BCG_1421	0.293923	7.23013	0.850659	1	15	13	-	transcriptional regulator	Rv1359
BCG_1951c	0.293923	7.23013	0.850659	1	15	13	fadB5	oxidoreductase fadB5	Rv1912c
BCG_2108	0.293923	7.23013	0.850659	1	15	13	pknJ	transmembrane serine/threonine-protein kinase j pknJ	Rv2088
BCG_2834c	0.293923	7.23013	0.850659	1	15	13	-	hypothetical protein	Rv2816c
BCG_3086c	0.293923	7.23013	0.850659	1	15	13	fadE22	acyl-CoA dehydrogenase fadE22	Rv3061c
BCG_3547c	0.293923	7.23013	0.850659	1	15	13	-	hypothetical protein	Rv3483c
BCG_3232c	0.046477	10.3886	0.850485	1	123	127	moeB1	molybdopterin biosynthesis-like protein MoeZ	Rv3206c
BCG_2517c	0.0654673	9.16425	0.847206	1	53	54	pdhA	pyruvate dehydrogenase E1 component subunit alpha pdhA	Rv2497c
BCG_2943c	-0.0994306	9.13701	0.845771	1	49	56	smc	chromosome partition protein smc	Rv2922c
BCG_3906c	-0.0994306	9.13701	0.845771	1	49	56	-	hypothetical protein	Rv3843c
BCG_0900	0.0649502	9.13702	0.845771	1	52	53	cysK2	cysteine synthase a cysK2	Rv0848
BCG_0351	-0.127199	7.12321	0.84512	1	12	14	-	hypothetical protein	Rv0311
BCG_1142	-0.127199	7.12321	0.84512	1	12	14	-	hypothetical protein	Rv1084
BCG_1347	-0.127199	7.12321	0.84512	1	12	14	-	hypothetical protein	Rv1288
BCG_3400	-0.127199	7.12321	0.84512	1	12	14	dacB1	penicillin-binding protein dacB1	Rv3330
BCG_3549c	-0.127199	7.12321	0.84512	1	12	14	-	short chain dehydrogenase	Rv3485c
BCG_3721c	-0.127199	7.12321	0.84512	1	12	14	dppD	dipeptide-transport ATP-binding protein ABC transporter dppD	Rv3663c
BCG_0988	0.309161	7.12322	0.84512	1	14	12	pstS1	periplasmic phosphate-binding lipoprotein pstS1	Rv0934
BCG_1629	0.309161	7.12322	0.84512	1	14	12	-	hypothetical protein	Rv1591
BCG_3965	0.309161	7.12322	0.84512	1	14	12	-	hypothetical protein	Rv3908
BCG_3072c	-0.111056	9.05212	0.84121	1	46	53	nrdF	ribonucleotide-diphosphate reductase subunit beta	Rv3048c
BCG_0751	-0.052191	10.1976	0.839908	1	104	115	rplC	50S ribosomal protein L3	Rv0701
BCG_0284	-0.115251	9.02268	0.839598	1	45	52	-	integral membrane protein	Rv0246
BCG_0029c	-0.145232	7.00773	0.838916	1	11	13	rnpA	ribonuclease P	Rv3923c
BCG_0528	-0.145232	7.00773	0.838916	1	11	13	-	hypothetical protein	Rv0487
BCG_0628c	-0.145232	7.00773	0.838916	1	11	13	lpqN	lipoprotein lpqN	Rv0583c
BCG_0735	-0.145232	7.00773	0.838916	1	11	13	-	hypothetical protein	Rv0686
BCG_0950c	-0.145232	7.00773	0.838916	1	11	13	-	hypothetical protein	Rv0898c
BCG_1329c	-0.145232	7.00773	0.838916	1	11	13	lprA	lipoprotein lprA	Rv1270c
BCG_2190c	-0.145232	7.00773	0.838916	1	11	13	-	regulatory protein	Rv2175c
BCG_3311	-0.145232	7.00773	0.838916	1	11	13	-	Maf-like protein	Rv3282
BCG_1280c	0.326903	7.00774	0.838916	1	13	11	-	methyltransferase	Rv1220c
BCG_1438c	0.326903	7.00774	0.838916	1	13	11	-	transferase	Rv1377c
BCG_2170c	0.326903	7.00774	0.838916	1	13	11	murG	UDPdiphospho-muramoylpentapeptide beta-N- acetylglucosaminyltransferase	Rv2153c
BCG_1815	0.0620401	8.99263	0.837936	1	47	48	-	hypothetical protein	Rv1782
BCG_0026c	0.124462	8.89852	0.832626	1	45	44	-	hypothetical protein	Rv3920c
BCG_0429c	-0.166494	6.8822	0.831904	1	10	12	ndhA	membrane NADH dehydrogenase ndhA	Rv0392c
BCG_1663c	-0.166494	6.8822	0.831904	1	10	12	cya	membrane-anchored adenylyl cyclase cya	Rv1625c
BCG_3276c	-0.166494	6.8822	0.831904	1	10	12	tmk	thymidylate kinase	Rv3247c
BCG_3881	-0.166494	6.8822	0.831904	1	10	12	-	hypothetical protein	Rv3819
BCG_3887c	-0.166494	6.8822	0.831904	1	10	12	papA1	polyketide synthase associated protein papA1	Rv3824c
BCG_0094	0.347821	6.88221	0.831904	1	12	10	-	oxidoreductase	Rv0063
BCG_0753	0.347821	6.88221	0.831904	1	12	10	rplW	50S ribosomal protein L23	Rv0703
BCG_1561c	0.347821	6.88221	0.831904	1	12	10	-	methyltransferase	Rv1498c
BCG_3666c	0.347821	6.88221	0.831904	1	12	10	panC	pantoate--beta-alanine ligase	Rv3602c
BCG_0508	-0.0728506	8.86571	0.830737	1	41	46	fadB2	3-hydroxybutyryl-CoA dehydrogenase	Rv0468
BCG_3295c	0.125947	8.83217	0.828782	1	43	42	rmld	dTDP-rhamnose modification protein rmlD	Rv3266c
BCG_3161	0.126742	8.79782	0.82676	1	42	41	pflA	pyruvate formate lyase activating protein pflA	Rv3138
BCG_0078c	-0.191943	6.7447	0.823891	1	9	11	-	hypothetical protein	Rv0047c
BCG_0747	-0.191943	6.7447	0.823891	1	9	11	-	hypothetical protein	Rv0698
BCG_1284	-0.191943	6.7447	0.823891	1	9	11	tatB	sec-independent translocase	Rv1224
BCG_1392c	-0.191943	6.7447	0.823891	1	9	11	-	nicotinate phosphoribosyltransferase	Rv1330c
BCG_1687	-0.191943	6.7447	0.823891	1	9	11	-	hypothetical protein	Rv1648
BCG_1894	-0.191943	6.7447	0.823891	1	9	11	modB	molbdenum-transport integral membrane protein ABC transporter modB	Rv1858
BCG_1948c	-0.191943	6.7447	0.823891	1	9	11	furA	ferric uptake regulation protein furA	Rv1909c
BCG_2542	-0.191943	6.7447	0.823891	1	9	11	bcp	bacterioferritin comigratory protein bcp	Rv2521
BCG_3272c	-0.191943	6.7447	0.823891	1	9	11	-	hypothetical protein	Rv3243c
BCG_3467c	-0.191943	6.7447	0.823891	1	9	11	phyA	phytoene synthase phyA	Rv3397c
BCG_3556c	-0.191943	6.7447	0.823891	1	9	11	-	Mce-associated protein	Rv3492c
BCG_3586	-0.191943	6.7447	0.823891	1	9	11	-	lipid-transfer protein	Rv3522
BCG_3606c	-0.191943	6.7447	0.823891	1	9	11	-	hypothetical protein	Rv3542c
BCG_3638c	-0.191943	6.7447	0.823891	1	9	11	fadE34	acyl-CoA dehydrogenase fadE34	Rv3573c
BCG_0668	0.372857	6.74471	0.823891	1	11	9	-	hypothetical protein	Rv0622
BCG_0805	0.372857	6.74471	0.823891	1	11	9	PE_PGRS11	PE-PGRS family protein	Rv0754
BCG_3093c	0.372857	6.74471	0.823891	1	11	9	pgmA	phosphoglucomutase	Rv3068c
BCG_3745c	0.372857	6.74471	0.823891	1	11	9	-	hypothetical protein	Rv3686c
BCG_1366	-0.0942736	8.68955	0.820234	1	36	41	atpF	F0F1 ATP synthase subunit B	Rv1306
BCG_1073c	0.129375	8.68957	0.820234	1	39	38	lpqT	lipoprotein lpqT	Rv1016c
BCG_0688	-0.0769582	9.83215	0.818862	1	80	90	nusG	transcription antitermination protein NusG	Rv0639
BCG_0362	-0.0992421	8.65159	0.81789	1	35	40	udgA	udp-glucose 6-dehydrogenase udgA	Rv0322
BCG_1698	0.130345	8.6516	0.81789	1	38	37	argH	argininosuccinate lyase	Rv1659
BCG_0151	-0.222953	6.59269	0.814613	1	8	10	oxyS	oxidative stress response regulatory protein oxyS	Rv0117
BCG_0667	-0.222953	6.59269	0.814613	1	8	10	-	hypothetical protein	Rv0621
BCG_1083	-0.222953	6.59269	0.814613	1	8	10	-	hypothetical protein	Rv1026
BCG_1966	-0.222953	6.59269	0.814613	1	8	10	-	hypothetical protein	Rv1927
BCG_2316c	-0.222953	6.59269	0.814613	1	8	10	-	hypothetical protein	Rv2300c
BCG_2459c	-0.222953	6.59269	0.814613	1	8	10	proB	gamma-glutamyl kinase	Rv2439c
BCG_3788	-0.222953	6.59269	0.814613	1	8	10	-	hypothetical protein	Rv3728
BCG_0334	0.403363	6.5927	0.814613	1	10	8	tam	trans-aconitate 2-methyltransferase	Rv0294
BCG_0736	0.403363	6.5927	0.814613	1	10	8	fabG	3-ketoacyl-ACP reductase	Rv0687
BCG_0965c	0.403363	6.5927	0.814613	1	10	8	-	dioxygenase	Rv0913c
BCG_1567c	0.403363	6.5927	0.814613	1	10	8	-	TDP-4-oxo-6-deoxy-D-glucose transaminase	Rv1504c
BCG_1577	0.403363	6.5927	0.814613	1	10	8	wbbL2	rhamnosyl transferase wbbL2	Rv1525
BCG_2254	0.403363	6.5927	0.814613	1	10	8	-	hypothetical protein	Rv2237
BCG_2601c	0.403363	6.5927	0.814613	1	10	8	-	hypothetical protein	Rv2578c
BCG_3144	0.403363	6.5927	0.814613	1	10	8	-	hypothetical protein	Rv3123
BCG_1827	-0.0495256	10.5725	0.813399	1	135	149	-	hypothetical protein	Rv1795
BCG_3732c	0.133592	8.5313	0.810271	1	35	34	nth	endonuclease III nth	Rv3674c
BCG_2218c	0.0924362	9.67071	0.80856	1	76	76	adoK	adenosine kinase	Rv2202c
BCG_3863c	0.0924362	9.67071	0.80856	1	76	76	fadD32	long-chain-fatty-acid--CoA ligase	Rv3801c
BCG_2444c	-0.122075	8.48886	0.807512	1	31	36	proA	gamma-glutamyl phosphate reductase	Rv2427c
BCG_0273c	-0.0791783	9.66117	0.807305	1	71	80	-	hypothetical protein	Rv0236c
BCG_1132c	-0.0791783	9.66117	0.807305	1	71	80	fadA3	acetyl-CoA acetyltransferase	Rv1074c
BCG_2070c	-0.0610897	9.65158	0.807305	1	71	79	ppm1	polyprenol-monophosphomannose synthase Ppm1	Rv2051c
BCG_0167	-0.261584	6.42277	0.803698	1	7	9	-	acetyltransferase	Rv0133
BCG_0723	-0.261584	6.42277	0.803698	1	7	9	-	hypothetical protein	Rv0674
BCG_1056	-0.261584	6.42277	0.803698	1	7	9	-	hypothetical protein	Rv0999
BCG_1277c	-0.261584	6.42277	0.803698	1	7	9	-	tetronasin-transport integral membrane protein ABC transporter	Rv1217c
BCG_1740c	-0.261584	6.42277	0.803698	1	7	9	-	hypothetical protein	Rv1702c
BCG_1910	-0.261584	6.42277	0.803698	1	7	9	-	hypothetical protein	Rv1874
BCG_2046c	-0.261584	6.42277	0.803698	1	7	9	-	histidine kinase response regulator	Rv2027c
BCG_2307	-0.261584	6.42277	0.803698	1	7	9	lppOb	lipoprotein lppOb	Rv2290
BCG_2359c	-0.261584	6.42277	0.803698	1	7	9	-	hypothetical protein	Rv2337c
BCG_3077c	-0.261584	6.42277	0.803698	1	7	9	nrdH	glutaredoxin electron transport component of nrdEF (glutaredoxin-like protein) nrdH	Rv3053c
BCG_3826c	-0.261584	6.42277	0.803698	1	7	9	-	hypothetical protein	Rv3767c
BCG_0153	0.441362	6.42278	0.803698	1	9	7	fadD7	acyl-CoA synthetase	Rv0119
BCG_0549	0.441362	6.42278	0.803698	1	9	7	mmpS2	membrane protein mmpS2	Rv0506
BCG_0587c	0.441362	6.42278	0.803698	1	9	7	-	hypothetical protein	Rv0543c
BCG_0801	0.441362	6.42278	0.803698	1	9	7	-	hypothetical protein	Rv0750
BCG_0872	0.441362	6.42278	0.803698	1	9	7	phoTa	phosphate-transport ATP-binding protein ABC transporter phoTa	Rv0820
BCG_0953	0.441362	6.42278	0.803698	1	9	7	-	hypothetical protein	Rv0901
BCG_1120	0.441362	6.42278	0.803698	1	9	7	-	hypothetical protein	Rv1062
BCG_1143c	0.441362	6.42278	0.803698	1	9	7	-	hemolysin-like protein	Rv1085c
BCG_1602	0.441362	6.42278	0.803698	1	9	7	fadD11	fatty-acid-CoA ligase FadD11	Rv1550
BCG_1912	0.441362	6.42278	0.803698	1	9	7	bfrA	bacterioferritin bfrA	Rv1876
BCG_2125	0.441362	6.42278	0.803698	1	9	7	PPE36	PPE family protein	Rv2108
BCG_3594c	0.441362	6.42278	0.803698	1	9	7	-	short chain dehydrogenase	Rv3530c
BCG_2099	-0.135662	8.40005	0.801614	1	29	34	lppJ	lipoprotein LppJ	Rv2080
BCG_2258	-0.0744466	9.53129	0.799223	1	65	73	aceE	pyruvate dehydrogenase subunit E1	Rv2241
BCG_0783	-0.143122	8.3535	0.798455	1	28	33	adk	adenylate kinase	Rv0733
BCG_3368c	-0.143122	8.3535	0.798455	1	28	33	lpdA	flavoprotein disulfide reductase	Rv3303c
BCG_3682c	-0.143122	8.3535	0.798455	1	28	33	hpt	hypoxanthine-guanine phosphoribosyltransferase hpt	Rv3624c
BCG_0304c	0.138907	8.35352	0.798455	1	31	30	oplA	5-oxoprolinase	Rv0266c
BCG_3374c	0.138907	8.35352	0.798455	1	31	30	upp	uracil phosphoribosyltransferase	Rv3309c
BCG_1727	-0.151087	8.30541	0.79514	1	27	32	tyrS	tyrosyl-tRNA synthetase	Rv1689
BCG_0440c	0.140459	8.30542	0.79514	1	30	29	mmpL1a	transmembrane transport protein mmpL1a	Rv0402c
BCG_0834c	-0.0874898	9.42276	0.791659	1	60	68	emrB	multidrug resistance integral membrane efflux protein emrB	Rv0783c
BCG_1814c	-0.159611	8.25566	0.791658	1	26	31	malQ	4-alpha-glucanotransferase malQ	Rv1781c
BCG_3375	0.142119	8.25567	0.791658	1	29	28	sapM	acid phosphatase	Rv3310
BCG_3868c	0.142119	8.25567	0.791658	1	29	28	-	phosphoribose diphosphate:decaprenyl-phosphate phosphoribosyltransferase	Rv3806c
BCG_2843c	-0.311057	6.23012	0.790601	1	6	8	-	hypothetical protein	Rv2824c
BCG_3128c	-0.311057	6.23012	0.790601	1	6	8	-	hypothetical protein	Rv3103c
BCG_3747c	-0.311057	6.23012	0.790601	1	6	8	-	hypothetical protein	Rv3688c
BCG_3774c	-0.311057	6.23012	0.790601	1	6	8	-	hypothetical protein	Rv3714c
BCG_3815c	-0.311057	6.23012	0.790601	1	6	8	proZ	osmoprotectant (glycine betaine/carnitine/choline/l-proline) transport integral membrane protein ABC transporter proZ	Rv3756c
BCG_0127c	0.49002	6.23013	0.790601	1	8	6	-	hypothetical protein	Rv3467
BCG_0131	0.49002	6.23013	0.790601	1	8	6	-	hypothetical protein	Rv0098
BCG_0661	0.49002	6.23013	0.790601	1	8	6	-	hypothetical protein	Rv0614
BCG_0744	0.49002	6.23013	0.790601	1	8	6	-	hypothetical protein	Rv0695
BCG_0879	0.49002	6.23013	0.790601	1	8	6	-	hypothetical protein	Rv0826
BCG_1967c	0.49002	6.23013	0.790601	1	8	6	-	short chain dehydrogenase	Rv1928c
BCG_2060c	0.49002	6.23013	0.790601	1	8	6	-	sugar-binding lipoprotein	Rv2041c
BCG_2069	0.49002	6.23013	0.790601	1	8	6	-	hypothetical protein	Rv2050
BCG_2341c	0.49002	6.23013	0.790601	1	8	6	rocE	cationic amino acid transport integral membrane protein rocE	Rv2320c
BCG_2531	0.49002	6.23013	0.790601	1	8	6	orn	oligoribonuclease	Rv2511
BCG_3578c	0.49002	6.23013	0.790601	1	8	6	fadD19	acyl-CoA synthetase	Rv3515c
BCG_0223	0.0923678	9.37698	0.788388	1	62	62	bglS	beta-glucosidase bglS	Rv0186
BCG_2232	-0.168754	8.20413	0.787992	1	25	30	-	hypothetical protein	Rv2216
BCG_2962c	0.0254072	12.7515	0.786857	1	628	658	mas	multifunctional mycocerosic acid synthase membrane-associated mas	Rv2940c
BCG_1618c	-0.0963421	9.3535	0.786693	1	57	65	-	hypothetical protein	Rv1565c
BCG_2117c	-0.0963421	9.3535	0.786693	1	57	65	-	hypothetical protein	Rv2097c
BCG_2219	-0.178586	8.15069	0.784127	1	24	29	-	hypothetical protein	Rv2203
BCG_3312	-0.178586	8.15069	0.784127	1	24	29	sseA	thiosulfate sulfurtransferase sseA	Rv3283
BCG_2242	-0.102744	9.30541	0.78318	1	55	63	panB	3-methyl-2-oxobutanoate hydroxymethyltransferase	Rv2225
BCG_1422	-0.10611	9.28074	0.781358	1	54	62	-	oxidoreductase	Rv1360
BCG_0132	-0.189189	8.09519	0.780043	1	23	28	fadD10	acyl-CoA synthetase	Rv0099
BCG_0928c	-0.189189	8.09519	0.780043	1	23	28	-	hypothetical protein	Rv0876c
BCG_1688	0.147874	8.0952	0.780043	1	26	25	pheS	phenylalanyl-tRNA synthetase subunit alpha	Rv1649
BCG_3486	0.147874	8.0952	0.780043	1	26	25	whiB3	transcriptional regulatory protein whiB-like whib3	Rv3416
BCG_0718c	-0.113204	9.23012	0.777572	1	52	60	-	hydrolase	Rv0669c
BCG_0442	-0.200657	8.03747	0.775719	1	22	27	fadD30	acyl-CoA synthetase	Rv0404
BCG_1645	-0.200657	8.03747	0.775719	1	22	27	chaA	ionic transporter integral membrane protein chaA	Rv1607
BCG_0121	0.150102	8.03749	0.775719	1	25	24	-	hypothetical protein	Rv0088
BCG_2021c	0.150102	8.03749	0.775719	1	25	24	-	hypothetical protein	Rv2004c
BCG_0299c	-0.37673	6.00773	0.774482	1	5	7	narK3	integral membrane nitrite extrusion protein narK3	Rv0261c
BCG_0665	-0.37673	6.00773	0.774482	1	5	7	galT	galactose-1-phosphate uridylyltransferase galT	Rv0618
BCG_0728c	-0.37673	6.00773	0.774482	1	5	7	-	hypothetical protein	Rv0679c
BCG_0796	-0.37673	6.00773	0.774482	1	5	7	PE_PGRS9	PE-PGRS family protein	Rv0746
BCG_0890	-0.37673	6.00773	0.774482	1	5	7	lpqR	lipoprotein lpqR	Rv0838
BCG_0933	-0.37673	6.00773	0.774482	1	5	7	-	rRNA methyltransferase	Rv0881
BCG_1317	-0.37673	6.00773	0.774482	1	5	7	-	hypothetical protein	Rv1259
BCG_1444	-0.37673	6.00773	0.774482	1	5	7	carA	carbamoyl phosphate synthase small subunit	Rv1383
BCG_1549	-0.37673	6.00773	0.774482	1	5	7	-	hypothetical protein	Rv1487
BCG_1810	-0.37673	6.00773	0.774482	1	5	7	cyp144	cytochrome p450 144 CYP144	Rv1777
BCG_1953c	-0.37673	6.00773	0.774482	1	5	7	-	hypothetical protein	Rv1914c
BCG_2080c	-0.37673	6.00773	0.774482	1	5	7	-	hypothetical protein	Rv2061c
BCG_2145	-0.37673	6.00773	0.774482	1	5	7	-	hypothetical protein	Rv2128
BCG_2900c	-0.37673	6.00773	0.774482	1	5	7	mpb53	hypothetical protein	Rv2878c
BCG_3564c	-0.37673	6.00773	0.774482	1	5	7	yrbE4B	integral membrane protein YrbE4b	Rv3500c
BCG_0292c	0.554599	6.00774	0.774482	1	7	5	cobU	bifunctional cobalamin biosynthesis protein cobU: cobinamide kinase + cobinamide phosphate guanylyltransferase	Rv0254c
BCG_0827	0.554599	6.00774	0.774482	1	7	5	-	hypothetical protein	Rv0775
BCG_1028c	0.554599	6.00774	0.774482	1	7	5	accD2	acetyl-/propionyl-coa carboxylase subunit beta accD2	Rv0974c
BCG_1765	0.554599	6.00774	0.774482	1	7	5	-	oxidoreductase	Rv1726
BCG_2895	0.554599	6.00774	0.774482	1	7	5	mpb83	cell surface lipoprotein mpb83	Rv2873
BCG_3098c	0.554599	6.00774	0.774482	1	7	5	-	hypothetical protein	Rv3073c
BCG_3433c	0.554599	6.00774	0.774482	1	7	5	-	hypothetical protein	Rv3361c
BCG_3494c	0.554599	6.00774	0.774482	1	7	5	-	hypothetical protein	Rv3424c
BCG_3551c	0.554599	6.00774	0.774482	1	7	5	lipF	esterase/lipase lipF	Rv3487c
BCG_3633c	0.554599	6.00774	0.774482	1	7	5	bphC	biphenyl-2,3-diol 1,2-dioxygenase bphC	Rv3568c
BCG_0615	0.0923129	9.17767	0.773584	1	54	54	nrdZ	ribonucleoside-diphosphate reductase large subunit nrdZ	Rv0570
BCG_3255c	-0.0734258	10.0002	0.773393	1	90	101	-	transferase	Rv3225c
BCG_3471	-0.12485	9.15068	0.771509	1	49	57	-	hypothetical protein	Rv3401
BCG_1013	-0.213101	7.97735	0.77113	1	21	26	-	hypothetical protein	Rv0959
BCG_1189c	-0.213101	7.97735	0.77113	1	21	26	-	hypothetical protein	Rv1128c
BCG_3585	-0.213101	7.97735	0.77113	1	21	26	-	hypothetical protein	Rv3521
BCG_3917c	-0.213101	7.97735	0.77113	1	21	26	ethA	monooxygenase ethA	Rv3854c
BCG_0640	0.152518	7.97737	0.77113	1	24	23	mce2F	mce-family protein mce2F	Rv0594
BCG_2692	0.152518	7.97737	0.77113	1	24	23	-	enoyl-CoA hydratase	Rv2679
BCG_2759c	0.152518	7.97737	0.77113	1	24	23	-	membrane alanine rich protein	Rv2743c
BCG_3493c	0.152518	7.97737	0.77113	1	24	23	alr	alanine racemase	Rv3423c
BCG_1829	-0.0788129	9.95414	0.769819	1	87	98	-	hypothetical protein	Rv1797
BCG_2187c	0.0922879	9.09521	0.767182	1	51	51	-	hypothetical protein	Rv2172c
BCG_0044c	-0.226653	7.91462	0.766249	1	20	25	pknB	Ser/Thr protein kinase	Rv0014c
BCG_0357c	-0.226653	7.91462	0.766249	1	20	25	glpQ2	glycerophosphoryl diester phosphodiesterase glpQ2	Rv0317c
BCG_0975c	-0.226653	7.91462	0.766249	1	20	25	-	hypothetical protein	Rv0923c
BCG_2188	-0.226653	7.91462	0.766249	1	20	25	idsA2	geranylgeranyl pyrophosphate synthetase idsA2	Rv2173
BCG_2889c	-0.226653	7.91462	0.766249	1	20	25	-	hypothetical protein	Rv2867c
BCG_3919c	0.155146	7.91463	0.766249	1	23	22	-	hypothetical protein	Rv3856c
BCG_1352	0.0922789	9.06664	0.764925	1	50	50	argS	arginyl-tRNA synthetase	Rv1292
BCG_3779	0.0922789	9.06664	0.764925	1	50	50	-	hypothetical protein	Rv3719
BCG_3372	0.0922695	9.03749	0.762601	1	49	49	deoD	purine nucleoside phosphorylase	Rv3307
BCG_0104	-0.241466	7.84903	0.761042	1	19	24	-	glutamine ABC transporter ATP-binding protein	Rv0073
BCG_0913c	-0.241466	7.84903	0.761042	1	19	24	-	DNA helicase	Rv0861c
BCG_1486	-0.241466	7.84903	0.761042	1	19	24	-	hypothetical protein	Rv1425
BCG_2906c	-0.241466	7.84903	0.761042	1	19	24	-	transposase	Rv2885c
BCG_2984	-0.241466	7.84903	0.761042	1	19	24	-	integral membrane protein	Rv2963
BCG_0335c	0.158016	7.84904	0.761042	1	22	21	-	hypothetical protein	Rv0295c
BCG_0486c	0.158016	7.84904	0.761042	1	22	21	ufaA1	cyclopropane-fatty-acyl-phospholipid synthase ufaA1	Rv0447c
BCG_0763	0.158016	7.84904	0.761042	1	22	21	-	hypothetical protein	Rv0713
BCG_0955c	0.158016	7.84904	0.761042	1	22	21	prrA	two component response transcriptional regulatory protein prrA	Rv0903c
BCG_2876	0.158016	7.84904	0.761042	1	22	21	nicT	nickel-transport integral membrane protein nicT	Rv2856
BCG_2081c	0.0922598	9.00774	0.760208	1	48	48	cobN	cobaltochelatase subunit CobN	Rv2062c
BCG_1354	-0.119622	8.99262	0.757742	1	44	51	thrA	homoserine dehydrogenase	Rv1294
BCG_3107c	0.123105	8.96194	0.757742	1	47	46	virS	virulence-regulating transcriptional regulator VirS	Rv3082c
BCG_0524	-0.0566961	10.9424	0.756335	1	174	193	lprQ	lipoprotein lprQ	Rv0483
BCG_0477c	-0.257728	7.78032	0.755473	1	18	23	moeA2	molybdopterin biosynthesis protein moeA2	Rv0438c
BCG_1564	-0.257728	7.78032	0.755473	1	18	23	-	glycosyltransferase	Rv1500
BCG_2160	-0.257728	7.78032	0.755473	1	18	23	-	hypothetical protein	Rv2143
BCG_3023c	-0.257728	7.78032	0.755473	1	18	23	ilvC	ketol-acid reductoisomerase	Rv3001c
BCG_3889	-0.257728	7.78032	0.755473	1	18	23	fadD23	acyl-CoA synthetase	Rv3826
BCG_1509c	0.161163	7.78033	0.755473	1	21	20	tal	transaldolase	Rv1448c
BCG_1768c	0.161163	7.78033	0.755473	1	21	20	-	hypothetical protein	Rv1729c
BCG_3562c	0.161163	7.78033	0.755473	1	21	20	mce4B	Mce-family protein mce4B	Rv3498c
BCG_3883	0.161163	7.78033	0.755473	1	21	20	-	integral membrane protein	Rv3821
BCG_2576c	-0.124182	8.96192	0.755198	1	43	50	-	hypothetical protein	Rv2553c
BCG_0538	0.154635	8.94635	0.755198	1	47	45	-	hypothetical protein	Rv0496
BCG_2481c	0.154635	8.94635	0.755198	1	47	45	clpP	ATP-dependent Clp protease proteolytic subunit	Rv2461c
BCG_0211	-0.0675903	10.4	0.75435	1	119	133	mce1F	MCE-family protein mce1F	Rv0174
BCG_0102	-0.468235	5.7447	0.753968	1	4	6	-	maturase	Rv0071
BCG_0311c	-0.468235	5.7447	0.753968	1	4	6	-	transcriptional regulatory protein	Rv0273c
BCG_0315c	-0.468235	5.7447	0.753968	1	4	6	-	hypothetical protein	Rv0277c
BCG_0894	-0.468235	5.7447	0.753968	1	4	6	-	integral membrane protein	Rv0842
BCG_0972c	-0.468235	5.7447	0.753968	1	4	6	-	transposase	Rv0920c
BCG_1185	-0.468235	5.7447	0.753968	1	4	6	ephC	epoxide hydrolase ephC	Rv1124
BCG_1201c	-0.468235	5.7447	0.753968	1	4	6	-	hypothetical protein	Rv1139c
BCG_1405c	-0.468235	5.7447	0.753968	1	4	6	lprD	lipoprotein lprD	Rv1343c
BCG_1784c	-0.468235	5.7447	0.753968	1	4	6	idi	isopentenyl-diphosphate delta-isomerase	Rv1745c
BCG_2106	-0.468235	5.7447	0.753968	1	4	6	-	hypothetical protein	Rv2086
BCG_2337	-0.468235	5.7447	0.753968	1	4	6	uspA	sugar-transport integral membrane protein ABC transporter uspA	Rv2316
BCG_2486c	-0.468235	5.7447	0.753968	1	4	6	-	hypothetical protein	Rv2466c
BCG_3402	-0.468235	5.7447	0.753968	1	4	6	nagA	N-acetylglucosamine-6-phosphate deacetylase nagA	Rv3332
BCG_3793c	-0.468235	5.7447	0.753968	1	4	6	-	hypothetical protein	Rv3733c
BCG_0645c	0.644554	5.74471	0.753968	1	6	4	-	hypothetical protein	Rv0599c
BCG_1151	0.644554	5.74471	0.753968	1	6	4	PE_PGRS22	PE-PGRS family protein	Rv1091
BCG_1589	0.644554	5.74471	0.753968	1	6	4	dinX	DNA polymerase IV	Rv1537
BCG_1612	0.644554	5.74471	0.753968	1	6	4	-	hypothetical protein	Rv1560
BCG_2268c	0.644554	5.74471	0.753968	1	6	4	-	transcriptional regulatory protein	Rv2250c
BCG_2535c	0.644554	5.74471	0.753968	1	6	4	-	hypothetical protein	Rv2514c
BCG_2933c	0.644554	5.74471	0.753968	1	6	4	-	TetR family transcriptional regulator	Rv2912c
BCG_3026	0.644554	5.74471	0.753968	1	6	4	cfp6	low molecular weight protein antigen 6 cfp6	Rv3004
BCG_3392c	0.644554	5.74471	0.753968	1	6	4	moaA3	molybdenum cofactor biosynthesis protein A moaA1	Rv3109
BCG_3756A	0.644554	5.74471	0.753968	1	6	4	-	antitoxin	Rv3697Ac
BCG_3790c	0.644554	5.74471	0.753968	1	6	4	-	hypothetical protein	Rv3730c
BCG_3946c	0.644554	5.74471	0.753968	1	6	4	esxC	ESAT-6 like protein 11 esxC	Rv3890c
BCG_1697	-0.128942	8.93056	0.752573	1	42	49	argG	argininosuccinate synthase	Rv1658
BCG_3303c	0.074359	9.73567	0.752144	1	79	80	fadE25	acyl-CoA dehydrogenase fadE25	Rv3274c
BCG_3865c	-0.103706	8.8822	0.749862	1	41	47	fbpD	hypothetical protein	Rv3803c
BCG_1852	-0.275662	7.70817	0.749496	1	17	22	-	hypothetical protein	Rv1817
BCG_2835c	-0.275662	7.70817	0.749496	1	17	22	-	hypothetical protein	Rv2817c
BCG_1736	0.164629	7.70818	0.749496	1	20	19	-	hypothetical protein	Rv1698
BCG_3530	0.164629	7.70818	0.749496	1	20	19	rmlC	dTDP-4-dehydrorhamnose 3,5-epimerase rmlC	Rv3465
BCG_3817c	0.164629	7.70818	0.749496	1	20	19	proV	osmoprotectant (glycine betaine/carnitine/choline/l-proline) transport ATP-binding protein ABC transporter proV	Rv3758c
BCG_2677c	-0.108263	8.84903	0.747061	1	40	46	-	hypothetical protein	Rv2665
BCG_1193	0.15893	8.84905	0.747061	1	44	42	-	hypothetical protein	Rv1132
BCG_0451c	-0.113036	8.81508	0.744164	1	39	45	-	hypothetical protein	Rv0412c
BCG_1374c	-0.113036	8.81508	0.744164	1	39	45	-	transposase	IGR(+Rv3797-Rv3799c)
BCG_2162c	0.160497	8.8151	0.744164	1	43	41	wag31	hypothetical protein	Rv2145c
BCG_0586c	-0.295542	7.63222	0.743061	1	16	21	menE	O-succinylbenzoic acid--CoA ligase	Rv0542c
BCG_3377c	-0.295542	7.63222	0.743061	1	16	21	-	hypothetical protein	Rv3312c
BCG_1087	0.168465	7.63223	0.743061	1	19	18	kdpA	potassium-transporting ATPase subunit A	Rv1029
BCG_1305c	0.168465	7.63223	0.743061	1	19	18	-	short-chain type dehydrogenase/reductase	Rv1245c
BCG_3036c	0.168465	7.63223	0.743061	1	19	18	ligA	NAD-dependent DNA ligase LigA	Rv3014c
BCG_3099	0.168465	7.63223	0.743061	1	19	18	-	hypothetical protein	Rv3074
BCG_3941c	0.168465	7.63223	0.743061	1	19	18	-	hypothetical protein	Rv3886c
BCG_0048c	-0.0913599	9.56231	0.737249	1	66	75	pstP	Serine/threonine phosphatase PPP	Rv0018c
BCG_0068c	-0.317705	7.55205	0.736103	1	15	20	-	integral membrane protein	Rv0037c
BCG_0897	-0.317705	7.55205	0.736103	1	15	20	-	two component sensor kinase	Rv0845
BCG_0871	0.172733	7.55206	0.736103	1	18	17	-	hypothetical protein	Rv0819
BCG_1020c	0.172733	7.55206	0.736103	1	18	17	-	hypothetical protein	Rv0966c
BCG_1103	0.172733	7.55206	0.736103	1	18	17	-	hypothetical protein	Rv1045
BCG_2577c	0.172733	7.55206	0.736103	1	18	17	-	Holliday junction resolvase-like protein	Rv2554c
BCG_3087	0.172733	7.55206	0.736103	1	18	17	ligB	ATP-dependent DNA ligase	Rv3062
BCG_3088	0.172733	7.55206	0.736103	1	18	17	cstA	carbon starvation protein A cstA	Rv3063
BCG_3439	0.172733	7.55206	0.736103	1	18	17	PE_PGRS51	PE-PGRS family protein	Rv3367
BCG_3481c	-0.128824	8.70817	0.734841	1	36	42	guaB2	inosine 5'-monophosphate dehydrogenase	Rv3411c
BCG_2993	0.165678	8.70819	0.734841	1	40	38	-	oxidoreductase	Rv2971
BCG_3522c	-0.0721471	10.137	0.731514	1	99	111	rpoA	DNA-directed RNA polymerase subunit alpha	Rv3457c
BCG_2605	0.177512	7.46717	0.72855	1	17	16	ppiB	peptidyl-prolyl cis-trans isomerase B ppiB	Rv2582
BCG_2612	0.177512	7.46717	0.72855	1	17	16	gabT	4-aminobutyrate aminotransferase	Rv2589
BCG_3480c	0.177512	7.46717	0.72855	1	17	16	guaB3	inosine 5-monophosphate dehydrogenase	Rv3410c
BCG_3589c	0.177512	7.46717	0.72855	1	17	16	-	siderophore-binding protein	Rv3525c
BCG_3664c	0.177512	7.46717	0.72855	1	17	16	-	pantothenate kinase	Rv3600c
BCG_0867c	0.169596	8.63224	0.728032	1	38	36	cysA2	thiosulfate sulfurtransferase cysA2	IGR(+Rv3116+Rv3119)
BCG_2071c	0.169596	8.63224	0.728032	1	38	36	-	hypothetical protein	Rv2052c
BCG_0369c	-0.604913	5.42277	0.726617	1	3	5	-	hypothetical protein	Rv0330c
BCG_0415	-0.604913	5.42277	0.726617	1	3	5	-	LysR family transcriptional regulator	Rv0377
BCG_0641c	-0.604913	5.42277	0.726617	1	3	5	-	hypothetical protein	Rv0595c
BCG_0794c	-0.604913	5.42277	0.726617	1	3	5	-	transcriptional regulatory protein	Rv0744c
BCG_1041	-0.604913	5.42277	0.726617	1	3	5	-	adhesion component transport atp-binding protein ABC transporter	Rv0986
BCG_1112	-0.604913	5.42277	0.726617	1	3	5	-	integrase	Rv1054
BCG_1219c	-0.604913	5.42277	0.726617	1	3	5	-	hypothetical protein	Rv1158c
BCG_1248c	-0.604913	5.42277	0.726617	1	3	5	-	hypothetical protein	Rv1186c
BCG_1423c	-0.604913	5.42277	0.726617	1	3	5	PPE19	PPE family protein	Rv1361c
BCG_1493	-0.604913	5.42277	0.726617	1	3	5	-	dehydrogenase	Rv1432
BCG_1544c	-0.604913	5.42277	0.726617	1	3	5	-	hypothetical protein	Rv1482c
BCG_1707	-0.604913	5.42277	0.726617	1	3	5	-	hypothetical protein	Rv1669
BCG_2817	-0.604913	5.42277	0.726617	1	3	5	-	hypothetical protein	Rv2799
BCG_3455	-0.604913	5.42277	0.726617	1	3	5	-	transposase	Rv3386
BCG_3669c	-0.604913	5.42277	0.726617	1	3	5	-	hypothetical protein	Rv3605c
BCG_3911	-0.604913	5.42277	0.726617	1	3	5	-	hypothetical protein	Rv3848
BCG_0099	0.778847	5.42278	0.726617	1	5	3	-	short chain dehydrogenase	Rv0068
BCG_0186c	0.778847	5.42278	0.726617	1	5	3	-	hypothetical protein	Rv0150c
BCG_0312	0.778847	5.42278	0.726617	1	5	3	-	hypothetical protein	Rv0274
BCG_0625c	0.778847	5.42278	0.726617	1	5	3	-	hypothetical protein	Rv0580c
BCG_0705c	0.778847	5.42278	0.726617	1	5	3	-	hypothetical protein	Rv0656c
BCG_0722	0.778847	5.42278	0.726617	1	5	3	echA4	enoyl-CoA hydratase	Rv0673
BCG_1060	0.778847	5.42278	0.726617	1	5	3	-	hypothetical protein	Rv1003
BCG_1853c	0.778847	5.42278	0.726617	1	5	3	PE_PGRS33	PE-PGRS family protein	Rv1818c
BCG_2202	0.778847	5.42278	0.726617	1	5	3	-	hypothetical protein	Rv2187
BCG_2655	0.778847	5.42278	0.726617	1	5	3	-	hypothetical protein	Rv2628
BCG_2661c	0.778847	5.42278	0.726617	1	5	3	PE_PGRS46	PE-PGRS family protein	Rv2634c
BCG_2816c	0.778847	5.42278	0.726617	1	5	3	-	hypothetical protein	Rv2798c
BCG_3022	0.778847	5.42278	0.726617	1	5	3	-	hypothetical protein	Rv3000
BCG_3160	0.778847	5.42278	0.726617	1	5	3	-	monophosphatase	Rv3137
BCG_3267c	0.778847	5.42278	0.726617	1	5	3	-	integral membrane protein	Rv3238c
BCG_3698c	0.778847	5.42278	0.726617	1	5	3	-	transposase	Rv3640c
BCG_3800c	0.778847	5.42278	0.726617	1	5	3	-	oxidoreductase	Rv3741c
BCG_3903	0.778847	5.42278	0.726617	1	5	3	-	transcriptional regulatory protein	Rv3840
BCG_3948c	0.778847	5.42278	0.726617	1	5	3	PPE69	PPE family protein	Rv3892c
BCG_2963	-0.0786763	10.081	0.72641	1	95	107	fadD28	acyl-CoA synthetase	Rv2941
BCG_0137	0.171717	8.59271	0.724426	1	37	35	-	hypothetical protein	Rv0104
BCG_1647	0.171717	8.59271	0.724426	1	37	35	trpE	anthranilate synthase component I	Rv1609
BCG_2237	0.115362	9.38857	0.721507	1	63	62	glnA1	glutamine synthetase glnA1	Rv2220
BCG_2553c	-0.154083	8.55205	0.720673	1	32	38	-	amino acid decarboxylase	Rv2531c
BCG_3273c	0.173959	8.55207	0.720673	1	36	34	lpqB	lipoprotein LpqB	Rv3244c
BCG_0338	-0.265643	7.42277	0.72031	1	14	18	-	hypothetical protein	Rv0298
BCG_0999	-0.265643	7.42277	0.72031	1	14	18	-	short chain dehydrogenase	Rv0945
BCG_2375c	-0.265643	7.42277	0.72031	1	14	18	-	UDP pyrophosphate synthase	Rv2361c
BCG_2691c	-0.265643	7.42277	0.72031	1	14	18	hemE	uroporphyrinogen decarboxylase	Rv2678c
BCG_3084	-0.265643	7.42277	0.72031	1	14	18	cyp136	cytochrome P450 136 cyp136	Rv3059
BCG_3641	-0.265643	7.42277	0.72031	1	14	18	lppH	lipoprotein lppH	Rv3576
BCG_0523	0.280692	7.32967	0.72031	1	16	14	murB	UDP-N-acetylenolpyruvoylglucosamine reductase	Rv0482
BCG_3131	0.280692	7.32967	0.72031	1	16	14	fprA	NADPH:adrenodoxin oxidoreductase fprA	Rv3106
BCG_3265c	0.280692	7.32967	0.72031	1	16	14	-	integral membrane transport protein	Rv3236c
BCG_1816	-0.0616237	10.9696	0.719931	1	177	197	-	hypothetical protein	Rv1784
BCG_3300c	0.116498	9.3176	0.714838	1	60	59	-	integral membrane protein	Rv3271c
BCG_1954	0.0924889	9.94635	0.713788	1	92	92	aceA	isocitrate lyase aceA	Rv1916
BCG_1770	-0.169009	8.46716	0.712686	1	30	36	gabD2	succinate-semialdehyde dehydrogenase	Rv1731
BCG_2173c	-0.169009	8.46716	0.712686	1	30	36	mraY	phospho-N-acetylmuramoyl-pentapeptide-transferase	Rv2156c
BCG_2806	-0.169009	8.46716	0.712686	1	30	36	sirR	transcriptional repressor sirR	Rv2788
BCG_0371	-0.28941	7.32966	0.711273	1	13	17	-	hypothetical protein	Rv0332
BCG_2357	-0.28941	7.32966	0.711273	1	13	17	-	serine acetyltransferase cysE	Rv2335
BCG_0775c	-0.203295	7.28075	0.711273	1	13	16	-	hypothetical protein	Rv0725c
BCG_3555	-0.203295	7.28075	0.711273	1	13	16	-	hypothetical protein	Rv3491
BCG_3916	-0.203295	7.28075	0.711273	1	13	16	menG	ribonuclease activity regulator protein RraA	Rv3853
BCG_0201c	0.3856	7.28076	0.711273	1	16	13	-	GntR family transcriptional regulator	Rv0165c
BCG_3331c	0.0813546	10.4284	0.710056	1	128	129	glpD2_1	glycerol-3-phosphate dehydrogenase glpD2	Rv3302c
BCG_0480c	0.181519	8.42278	0.708428	1	33	31	-	hypothetical protein	Rv0441c
BCG_1747	0.181519	8.42278	0.708428	1	33	31	-	initiation inhibitor protein	Rv1708
BCG_3870c	-0.110947	9.83215	0.702685	1	79	91	-	galactofuranosyl transferase	Rv3808c
BCG_1877c	-0.224993	7.17766	0.701302	1	12	15	-	hypothetical protein	Rv1841c
BCG_1980	-0.224993	7.17766	0.701302	1	12	15	-	short-chain type dehydrogenase/reductase	Rv1941
BCG_2507c	-0.224993	7.17766	0.701302	1	12	15	-	LuxR family transcriptional regulator	Rv2488c
BCG_3102	-0.224993	7.17766	0.701302	1	12	15	-	hydrolase	Rv3077
BCG_3787	-0.224993	7.17766	0.701302	1	12	15	-	oxidoreductase	Rv3727
BCG_0473	0.407062	7.17767	0.701302	1	15	12	-	hypothetical protein	Rv0434
BCG_2214c	0.407062	7.17767	0.701302	1	15	12	mmpS3	membrane protein mmpS3	Rv2198c
BCG_1908c	-0.0666358	10.7715	0.700619	1	154	172	lldD2	L-lactate dehydrogenase (cytochrome) lldD2	Rv1872c
BCG_0181	-0.195132	8.32965	0.699314	1	27	33	-	hypothetical protein	Rv0145
BCG_2171c	-0.195132	8.32965	0.699314	1	27	33	ftsW	FtsW-like protein FtsW	Rv2154c
BCG_3070c	-0.195132	8.32965	0.699314	1	27	33	-	hypothetical protein	Rv3046c
BCG_3529	-0.195132	8.32965	0.699314	1	27	33	rmlB1	dTDP-glucose 4,6-dehydratase rmlB1	Rv3464
BCG_3797	-0.195132	8.32965	0.699314	1	27	33	-	hypothetical protein	Rv3737
BCG_2161c	0.187393	8.32967	0.699314	1	31	29	-	hypothetical protein	Rv2144c
BCG_2595c	0.187393	8.32967	0.699314	1	31	29	aspS	aspartyl-tRNA synthetase	Rv2572c
BCG_3852	0.187393	8.32967	0.699314	1	31	29	-	oxidoreductase	Rv3790
BCG_3302	-0.0447346	12.0245	0.698464	1	370	407	-	transmembrane carbonic anhydrase	Rv3273
BCG_0193	0.0924583	9.78034	0.697519	1	82	82	pntB	NAD(p) transhydrogenase (subunit beta) pntB	Rv0157
BCG_2098	-0.205042	8.28074	0.694427	1	26	32	-	hypothetical protein	Rv2079
BCG_0401c	0.190631	8.28076	0.694427	1	30	28	fba	fructose-bisphosphate aldolase	Rv0363c
BCG_2874	0.190631	8.28076	0.694427	1	30	28	-	hypothetical protein	Rv2854
BCG_0919c	-0.0963195	10.262	0.693496	1	107	122	rpfA	resuscitation-promoting factor rpfA	Rv0867c
BCG_1585	-0.164241	9.08097	0.691566	1	46	55	-	hypothetical protein	Rv1533
BCG_0297c	-0.25014	7.06662	0.690224	1	11	14	-	hypothetical protein	Rv0259c
BCG_1184c	-0.25014	7.06662	0.690224	1	11	14	bpoB	peroxidase bpoB	Rv1123c
BCG_2150c	-0.25014	7.06662	0.690224	1	11	14	-	hypothetical protein	Rv2133c
BCG_2729	-0.25014	7.06662	0.690224	1	11	14	-	hypothetical protein	Rv2716
BCG_2899c	-0.25014	7.06662	0.690224	1	11	14	-	integral membrane protein	Rv2877c
BCG_3165c	-0.25014	7.06662	0.690224	1	11	14	-	hypothetical protein	Rv3142c
BCG_3731c	-0.25014	7.06662	0.690224	1	11	14	-	membrane-anchored thioredoxin-like protein	Rv3673c
BCG_0145	0.431934	7.06664	0.690224	1	14	11	gca	GDP-mannose 4,6-dehydratase	Rv0112
BCG_1575	0.431934	7.06664	0.690224	1	14	11	-	methyltransferase	Rv1523
BCG_1916	0.431934	7.06664	0.690224	1	14	11	-	hypothetical protein	Rv1879
BCG_2354	0.431934	7.06664	0.690224	1	14	11	mez	malate dehydrogenase	Rv2332
BCG_2777c	0.431934	7.06664	0.690224	1	14	11	hsdS	type I restriction/modification system specificity determinant hsdS	Rv2761c
BCG_3012	0.431934	7.06664	0.690224	1	14	11	-	hypothetical protein	Rv2991
BCG_0462c	0.0924439	9.70819	0.6902	1	78	78	thiC	thiamine biosynthesis protein ThiC	Rv0423c
BCG_2111c	-0.215662	8.23012	0.689294	1	25	31	-	hypothetical protein	Rv2091c
BCG_3306	0.121274	9.05214	0.688617	1	50	49	-	hypothetical protein	Rv3277
BCG_3873	-0.112012	9.69888	0.688286	1	72	83	-	hypothetical protein	Rv3811
BCG_3525c	-0.227071	8.17765	0.683895	1	24	30	rpsM	30S ribosomal protein S13	Rv3460c
BCG_1545	0.122469	8.99264	0.682457	1	48	47	fabG1	3-oxoacyl-ACP reductase	Rv1483
BCG_0704	-0.152606	8.97735	0.679238	1	43	51	mkl	ribonucleotide-transport ATP-binding protein ABC transporter mkl	Rv0655
BCG_2521c	-0.23936	8.1232	0.678206	1	23	29	accA1	acetyl-/propionyl-coenzyme A carboxylase alpha chain subunit alpha accA1	Rv2501c
BCG_3032c	0.201829	8.12322	0.678206	1	27	25	pfkA	6-phosphofructokinase	Rv3010c
BCG_0399	-0.279634	6.94633	0.677817	1	10	13	-	hypothetical protein	Rv0361
BCG_1348	-0.279634	6.94633	0.677817	1	10	13	-	hypothetical protein	Rv1289
BCG_1684c	-0.279634	6.94633	0.677817	1	10	13	-	hypothetical protein	Rv1645c
BCG_1855	-0.279634	6.94633	0.677817	1	10	13	ilvG	hypothetical protein	Rv1820
BCG_2055	-0.279634	6.94633	0.677817	1	10	13	-	hypothetical protein	Rv2036
BCG_2102	-0.279634	6.94633	0.677817	1	10	13	-	hypothetical protein	Rv2083
BCG_2121	-0.279634	6.94633	0.677817	1	10	13	-	hypothetical protein	Rv2102
BCG_2528c	-0.279634	6.94633	0.677817	1	10	13	-	integral membrane leucine and alanine rich protein	Rv2508c
BCG_2530c	-0.279634	6.94633	0.677817	1	10	13	-	hypothetical protein	Rv2510c
BCG_2696	-0.279634	6.94633	0.677817	1	10	13	-	hypothetical protein	Rv2683
BCG_2893	-0.279634	6.94633	0.677817	1	10	13	-	hypothetical protein	Rv2871
BCG_3428c	-0.279634	6.94633	0.677817	1	10	13	folD	bifunctional 5,10-methylene-tetrahydrofolate dehydrogenase/ 5,10-methylene-tetrahydrofolate cyclohydrolase	Rv3356c
BCG_0265	0.461104	6.94634	0.677817	1	13	10	-	integral membrane acyltransferase	Rv0228
BCG_1949c	0.461104	6.94634	0.677817	1	13	10	-	hypothetical protein	Rv1910c
BCG_2246c	0.461104	6.94634	0.677817	1	13	10	-	bifunctional RNase H/acid phosphatase	Rv2228c
BCG_2276c	0.461104	6.94634	0.677817	1	13	10	-	transcriptional regulatory protein	Rv2258c
BCG_2739c	0.461104	6.94634	0.677817	1	13	10	dapF	diaminopimelate epimerase	Rv2726c
BCG_2787c	0.461104	6.94634	0.677817	1	13	10	PPE44	PPE family protein	Rv2770c
BCG_2894	0.461104	6.94634	0.677817	1	13	10	-	hypothetical protein	Rv2872
BCG_3434c	0.461104	6.94634	0.677817	1	13	10	-	ATP/GTP-binding protein	Rv3362c
BCG_3468c	0.461104	6.94634	0.677817	1	13	10	idsA1	multifunctional geranylgeranyl pyrophosphate synthetase idsA1	Rv3398c
BCG_3604c	0.461104	6.94634	0.677817	1	13	10	ltp2	lipid-transfer protein	Rv3540c
BCG_3707	0.461104	6.94634	0.677817	1	13	10	-	helicase	Rv3649
BCG_3871c	0.132914	9.57253	0.676019	1	72	70	glf	UDP-galactopyranose mutase	Rv3809c
BCG_3770	-0.113305	9.55204	0.673832	1	65	75	leuA	2-isopropylmalate synthase	Rv3710
BCG_1339c	-0.163506	8.91461	0.672496	1	41	49	oppA	periplasmic oligopeptide-binding lipoprotein oppA	Rv1280c
BCG_0461c	-0.252636	8.06662	0.672199	1	22	28	thiD	phosphomethylpyrimidine kinase	Rv0422c
BCG_0466c	-0.252636	8.06662	0.672199	1	22	28	xthA	exodeoxyribonuclease III protein xthA	Rv0427c
BCG_0537c	-0.252636	8.06662	0.672199	1	22	28	-	hypothetical protein	Rv0495c
BCG_1085c	-0.252636	8.06662	0.672199	1	22	28	kdpD	sensor protein kdpD	Rv1028c
BCG_3748	-0.252636	8.06662	0.672199	1	22	28	-	hypothetical protein	Rv3689
BCG_0446	0.206153	8.06664	0.672199	1	26	24	fgd1	glucose-6-phosphate dehydrogenase	Rv0407
BCG_2649	0.206153	8.06664	0.672199	1	26	24	-	methyltransferase	Rv2622
BCG_0520c	-0.139119	8.86571	0.668964	1	40	47	-	hypothetical protein	Rv0479c
BCG_0457	0.135304	9.48888	0.666999	1	68	66	lpqL	lipoprotein aminopeptidase lpqL	Rv0418
BCG_0739c	-0.267024	8.00772	0.665845	1	21	27	-	hypothetical protein	Rv0690c
BCG_2892c	-0.267024	8.00772	0.665845	1	21	27	dxr	1-deoxy-D-xylulose 5-phosphate reductoisomerase	Rv2870c
BCG_2926	-0.267024	8.00772	0.665845	1	21	27	lppW	alanine rich lipoprotein lppW	Rv2905
BCG_3930	-0.267024	8.00772	0.665845	1	21	27	-	hypothetical protein	Rv3867
BCG_3251c	-0.10368	10.0002	0.665793	1	89	102	sigH_1	RNA polymerase sigma factor RpoE	Rv3223c
BCG_2183c	-0.144566	8.83215	0.665315	1	39	46	-	cell division protein MraZ	Rv2166c
BCG_0452	-0.314715	6.81508	0.663792	1	9	12	mutT3	mutator protein MutT3	Rv0413
BCG_0926c	-0.314715	6.81508	0.663792	1	9	12	-	hypothetical protein	Rv0874c
BCG_1068	-0.314715	6.81508	0.663792	1	9	12	ispE	4-diphosphocytidyl-2-C-methyl-D-erythritol kinase	Rv1011
BCG_1322	-0.314715	6.81508	0.663792	1	9	12	amiB2	amidase	Rv1263
BCG_2130	-0.314715	6.81508	0.663792	1	9	12	-	integral membrane protein	Rv2113
BCG_2309c	-0.314715	6.81508	0.663792	1	9	12	-	hypothetical protein	Rv2293c
BCG_2492	-0.314715	6.81508	0.663792	1	9	12	-	hypothetical protein	Rv2472
BCG_2620	-0.314715	6.81508	0.663792	1	9	12	-	hypothetical protein	Rv2597
BCG_2657	-0.314715	6.81508	0.663792	1	9	12	-	hypothetical protein	Rv2630
BCG_2742c	-0.314715	6.81508	0.663792	1	9	12	-	integral membrane alanine and valine and leucine rich protein	Rv2729c
BCG_2844c	-0.314715	6.81508	0.663792	1	9	12	-	hypothetical protein	Rv2825c
BCG_3037c	-0.314715	6.81508	0.663792	1	9	12	-	hypothetical protein	Rv3015c
BCG_3406c	-0.314715	6.81508	0.663792	1	9	12	-	integral membrane protein	Rv3335c
BCG_3500c	-0.314715	6.81508	0.663792	1	9	12	-	hypothetical protein	Rv3434c
BCG_0293c	0.495798	6.8151	0.663792	1	12	9	cobQ1	cobyric acid synthase	Rv0255c
BCG_0443	0.495798	6.8151	0.663792	1	12	9	pks6a	membrane bound polyketide synthase pks6a	Rv0405
BCG_0852	0.495798	6.8151	0.663792	1	12	9	pepC	aminopeptidase 2	Rv0800
BCG_1270	0.495798	6.8151	0.663792	1	12	9	tagA	DNA-3-methyladenine glycosylase i tagA	Rv1210
BCG_1723c	0.495798	6.8151	0.663792	1	12	9	-	hypothetical protein	Rv1685c
BCG_3431	0.495798	6.8151	0.663792	1	12	9	-	oxidoreductase	Rv3359
BCG_3452c	0.495798	6.8151	0.663792	1	12	9	idsB	polyprenyl synthetase idsB	Rv3383c
BCG_1821	0.136609	9.44515	0.6622	1	66	64	PPE26	PPE family protein	Rv1789
BCG_1360	-0.150277	8.7978	0.661544	1	38	45	hemK	hemk protein hemK	Rv1300
BCG_0243c	-0.0760197	10.767	0.659862	1	153	172	mmpL3	transmembrane transport protein mmpL3	Rv0206c
BCG_1482	-0.282669	7.94632	0.659108	1	20	26	-	hypothetical protein	Rv1421
BCG_3256c	-0.282669	7.94632	0.659108	1	20	26	-	hypothetical protein	Rv3226c
BCG_2722	0.215921	7.94634	0.659108	1	24	22	-	hypothetical protein	Rv2709
BCG_3292	0.215921	7.94634	0.659108	1	24	22	-	DNA methylase	Rv3263
BCG_3451c	0.215921	7.94634	0.659108	1	24	22	lytB1	lytB-related protein lytB1	Rv3382c
BCG_2468c	0.137996	9.40007	0.65719	1	64	62	valS	valyl-tRNA synthetase	Rv2448c
BCG_3068	-0.162567	8.72654	0.653605	1	36	43	fecB	FeIII-dicitrate-binding periplasmic lipoprotein fecB	Rv3044
BCG_3855	0.0833284	10.7036	0.652673	1	155	156	embC	integral membrane indolylacetylinositol arabinosyltransferase embC	Rv3793
BCG_0184	-0.299746	7.88219	0.651948	1	19	25	-	short-chain type dehydrogenase/reductase	Rv0148
BCG_1331c	-0.299746	7.88219	0.651948	1	19	25	-	drugs-transport transmembrane ATP-binding protein ABC transporter	Rv1272c
BCG_1734	-0.299746	7.88219	0.651948	1	19	25	recN	DNA repair protein recN	Rv1696
BCG_2555c	-0.299746	7.88219	0.651948	1	19	25	nusB	transcription antitermination protein NusB	Rv2533c
BCG_3470	-0.299746	7.88219	0.651948	1	19	25	-	hydrolase	Rv3400
BCG_3854	-0.299746	7.88219	0.651948	1	19	25	-	hypothetical protein	Rv3792
BCG_0173c	0.221464	7.88221	0.651948	1	23	21	msrA	methionine sulfoxide reductase A	Rv0137c
BCG_1342c	0.221464	7.88221	0.651948	1	23	21	oppB	oligopeptide-transport integral membrane protein ABC transporter oppB	Rv1283c
BCG_1762	0.221464	7.88221	0.651948	1	23	21	-	hydrolase	Rv1723
BCG_3784	0.221464	7.88221	0.651948	1	23	21	cut5	cutinase precursor cut5	Rv3724B
BCG_1683	-0.169191	8.68955	0.649423	1	35	42	tsnR	23S rRNA methyltransferase tsnR	Rv1644
BCG_2870c	-0.169191	8.68955	0.649423	1	35	42	-	magnesium chelatase	Rv2850c
BCG_3856	0.109294	9.84064	0.647886	1	86	85	embA	integral membrane indolylacetylinositol arabinosyltransferase embA	Rv3794
BCG_0340	-0.357154	6.67069	0.647764	1	8	11	-	hypothetical protein	Rv0300
BCG_0459c	-0.357154	6.67069	0.647764	1	8	11	-	hypothetical protein	Rv0420c
BCG_0652	-0.357154	6.67069	0.647764	1	8	11	-	transposase	Rv0606
BCG_0777c	-0.357154	6.67069	0.647764	1	8	11	fucA	L-fuculose phosphate aldolase	Rv0727c
BCG_0916	-0.357154	6.67069	0.647764	1	8	11	moaC	molybdenum cofactor biosynthesis protein MoaC	Rv0864
BCG_1460c	-0.357154	6.67069	0.647764	1	8	11	lipH	lipase lipH	Rv1399c
BCG_1518c	-0.357154	6.67069	0.647764	1	8	11	-	unidentified antibiotic-transport integral membrane ABC transporter	Rv1457c
BCG_1739	-0.357154	6.67069	0.647764	1	8	11	xerD	site-specific tyrosine recombinase XerD	Rv1701
BCG_1811c	-0.357154	6.67069	0.647764	1	8	11	-	hypothetical protein	Rv1778c
BCG_3308c	-0.357154	6.67069	0.647764	1	8	11	birA	bifunctional protein birA: biotin operon repressor + biotin--[acetyl-coa-carboxylase] synthetase	Rv3279c
BCG_3802c	-0.357154	6.67069	0.647764	1	8	11	ctpJ	cation transporter P-type atpase ctpJ	Rv3743c
BCG_0246	0.537765	6.67071	0.647764	1	11	8	-	hypothetical protein	Rv0209
BCG_0673	0.537765	6.67071	0.647764	1	11	8	-	hypothetical protein	Rv0627
BCG_1265	0.537765	6.67071	0.647764	1	11	8	-	hypothetical protein	Rv1205
BCG_1501	0.537765	6.67071	0.647764	1	11	8	secG	preprotein translocase subunit SecG	Rv1440
BCG_1915	0.537765	6.67071	0.647764	1	11	8	glnA3	glutamine synthetase glnA3	Rv1878
BCG_2179c	0.537765	6.67071	0.647764	1	11	8	PE_PGRS38	PE-PGRS family protein	Rv2162c
BCG_2343c	0.537765	6.67071	0.647764	1	11	8	rocD1	ornithine aminotransferase (N-terminus part) rocD1	Rv2322c
BCG_2462c	0.537765	6.67071	0.647764	1	11	8	rplU	50S ribosomal protein L21	Rv2442c
BCG_2618	0.537765	6.67071	0.647764	1	11	8	-	hypothetical protein	Rv2595
BCG_2721c	0.537765	6.67071	0.647764	1	11	8	-	hypothetical protein	Rv2708c
BCG_2797	0.537765	6.67071	0.647764	1	11	8	ald_a	L-alanine dehydrogenase	Rv2780
BCG_2915c	0.537765	6.67071	0.647764	1	11	8	xerC	site-specific tyrosine recombinase XerC	Rv2894c
BCG_3049c	0.537765	6.67071	0.647764	1	11	8	-	hypothetical protein	Rv3026c
BCG_3760c	0.537765	6.67071	0.647764	1	11	8	-	hypothetical protein	Rv3701c
BCG_3915	0.537765	6.67071	0.647764	1	11	8	hns	histone-like protein hns	Rv3852
BCG_0333c	-0.151727	9.3054	0.646469	1	54	64	-	hypothetical protein	Rv0293c
BCG_0752	0.141052	9.30543	0.646469	1	60	58	rplD	50S ribosomal protein L4	Rv0702
BCG_2132c	-0.108072	10.2682	0.646378	1	107	123	-	ATPase	Rv2115c
BCG_3933	-0.108072	10.2682	0.646378	1	107	123	-	hypothetical protein	Rv3870
BCG_0768	-0.176169	8.65158	0.645085	1	34	41	rpsH	30S ribosomal protein S8	Rv0718
BCG_0210	0.206837	8.6516	0.645085	1	39	36	lprK	mce family lipoprotein LprK	Rv0173
BCG_2737c	0.206837	8.6516	0.645085	1	39	36	fadE20	acyl-CoA dehydrogenase fadE20	Rv2724c
BCG_0870	-0.318461	7.81508	0.644319	1	18	24	-	transcriptional regulatory protein	Rv0818
BCG_1480	-0.318461	7.81508	0.644319	1	18	24	-	hypothetical protein	Rv1419
BCG_1717	-0.318461	7.81508	0.644319	1	18	24	fadE16	acyl-CoA dehydrogenase fadE16	Rv1679
BCG_2336c	-0.318461	7.81508	0.644319	1	18	24	-	hypothetical protein	Rv2315c
BCG_3508c	-0.318461	7.81508	0.644319	1	18	24	rpsI	30S ribosomal protein S9	Rv3442c
BCG_2203	0.22753	7.8151	0.644319	1	22	20	fadD15	long-chain-fatty-acid-CoA ligase fadD15	Rv2187
BCG_3750	0.22753	7.8151	0.644319	1	22	20	-	hypothetical protein	Rv3691
BCG_3052c	-0.155945	9.28074	0.64363	1	53	63	fixA	electron transfer flavoprotein (beta-subunit) fixA	Rv3029c
BCG_3301	0.0925355	10.243	0.643446	1	113	113	-	hypothetical protein	Rv3272
BCG_2724	0.14274	9.25568	0.640722	1	58	56	ideR	Iron-dependent repressor and activator ideR	Rv2711
BCG_0449c	-0.183531	8.61259	0.640584	1	33	40	pknG	Serine/threonine-protein kinase pknG	Rv0410c
BCG_2746c	-0.183531	8.61259	0.640584	1	33	40	-	(dimethylallyl)adenosine tRNA methylthiotransferase	Rv2733c
BCG_1075c	-0.164833	9.23011	0.637742	1	51	61	glmU	bifunctional N-acetylglucosamine-1-phosphate uridyltransferase/glucosamine-1-phosphate acetyltransferase	Rv1018c
BCG_1680	0.143629	9.23014	0.637742	1	57	55	infC	translation initiation factor IF-3	Rv1641
BCG_1105	-0.339065	7.74469	0.636168	1	17	23	-	IS1081 transposase	IGR(+Rvnt29+Rv2512A)
BCG_0427	0.234197	7.74471	0.636168	1	21	19	-	hypothetical protein	Rv0390
BCG_1715	0.234197	7.74471	0.636168	1	21	19	dsbF	lipoprotein dsbF	Rv1677
BCG_2277	0.234197	7.74471	0.636168	1	21	19	adhE2	zinc-dependent alcohol dehydrogenase AdhE2	Rv2259
BCG_0212	-0.191308	8.57251	0.635909	1	32	39	-	mce associated membrane protein	Rv0175
BCG_1308c	-0.0955316	10.5313	0.631925	1	129	147	kgd	alpha-ketoglutarate decarboxylase	Rv1248c
BCG_1156	0.216699	8.53131	0.631047	1	36	33	-	glycosyl hydrolase	Rv1096
BCG_1985c	0.216699	8.53131	0.631047	1	36	33	lppG	lipoprotein	Rv1946c
BCG_0347c	-0.40956	6.51023	0.629207	1	7	10	-	hypothetical protein	Rv0307c
BCG_0397	-0.40956	6.51023	0.629207	1	7	10	-	integral membrane protein	Rv0359
BCG_0487c	-0.40956	6.51023	0.629207	1	7	10	-	hypothetical protein	Rv0448c
BCG_1441	-0.40956	6.51023	0.629207	1	7	10	pyrB	aspartate carbamoyltransferase	Rv1380
BCG_1477	-0.40956	6.51023	0.629207	1	7	10	ribH	6,7-dimethyl-8-ribityllumazine synthase	Rv1416
BCG_1582	-0.40956	6.51023	0.629207	1	7	10	adh	alcohol dehydrogenase adh	Rv1530
BCG_2519c	-0.40956	6.51023	0.629207	1	7	10	-	oxidase regulatory-related protein	Rv2499c
BCG_2604c	-0.40956	6.51023	0.629207	1	7	10	-	glyoxalase II	Rv2581c
BCG_3182c	-0.40956	6.51023	0.629207	1	7	10	PPE53	PPE family protein	Rv3159c
BCG_0426	0.589583	6.51024	0.629207	1	10	7	purT	phosphoribosylglycinamide formyltransferase 2	Rv0389
BCG_0476c	0.589583	6.51024	0.629207	1	10	7	psd	phosphatidylserine decarboxylase	Rv0437c
BCG_0741	0.589583	6.51024	0.629207	1	10	7	-	hypothetical protein	Rv0692
BCG_1536c	0.589583	6.51024	0.629207	1	10	7	-	transcriptional regulatory protein	Rv1474c
BCG_2200c	0.589583	6.51024	0.629207	1	10	7	TB16.3	hypothetical protein	Rv2185c
BCG_3029c	0.589583	6.51024	0.629207	1	10	7	-	oxidoreductase	Rv3007c
BCG_3515	0.589583	6.51024	0.629207	1	10	7	-	serine protease	Rv3449
BCG_3617	0.589583	6.51024	0.629207	1	10	7	-	oxidoreductase	Rv3553
BCG_3686	0.589583	6.51024	0.629207	1	10	7	ppa	inorganic pyrophosphatase ppa	Rv3628
BCG_3806	0.589583	6.51024	0.629207	1	10	7	-	hypothetical protein	Rv3747
BCG_1078	-0.36186	7.67069	0.627432	1	16	22	-	nucleoside triphosphate pyrophosphohydrolase	Rv1021
BCG_0103	0.241558	7.67071	0.627432	1	20	18	-	glutamine ABC transporter	Rv0072
BCG_0259c	0.241558	7.67071	0.627432	1	20	18	-	aldehyde dehydrogenase	Rv0223c
BCG_1325c	0.241558	7.67071	0.627432	1	20	18	pknH	transmembrane serine/threonine-protein kinase H pknH	Rv1266c
BCG_3668c	0.241558	7.67071	0.627432	1	20	18	-	transmembrane protein rich in alanine and arginine and proline	Rv3604c
BCG_3924	0.241558	7.67071	0.627432	1	20	18	-	hypothetical protein	Rv3861
BCG_0756	-0.208259	8.48885	0.625987	1	30	37	rplV	50S ribosomal protein L22	Rv0706
BCG_1609	0.220376	8.48887	0.625987	1	35	32	mmpL6	transmembrane transport protein mmpL6	Rv1557
BCG_1008	-0.190116	9.09518	0.621658	1	46	56	-	hypothetical protein	Rv0954
BCG_1588	0.148595	9.09521	0.621658	1	52	50	ileS	isoleucyl-tRNA synthetase	Rv1536
BCG_0583	0.224279	8.44515	0.620714	1	34	31	-	dolichyl-phosphate sugar synthase	Rv0539
BCG_3287c	0.224279	8.44515	0.620714	1	34	31	-	hypothetical protein	Rv3258c
BCG_0592c	-0.387219	7.59269	0.618038	1	15	21	menB	naphthoate synthase	Rv0548c
BCG_1349c	0.249728	7.59271	0.618038	1	19	17	-	hypothetical protein	Rv1290c
BCG_1938c	0.249728	7.59271	0.618038	1	19	17	lppD	lipoprotein lppD	Rv1899c
BCG_3446	0.249728	7.59271	0.618038	1	19	17	amiD	amidase amiD	Rv3375
BCG_2210	0.150864	9.03749	0.614603	1	50	48	qcrC	ubiquinol-cytochrome C reductase QcrC (cytochrome C subunit)	Rv2194
BCG_3651	-0.174843	9.02267	0.610926	1	44	53	-	DNA integrity scanning protein DisA	Rv3586
BCG_2980c	0.232847	8.35352	0.609468	1	32	29	-	methyltransferase	Rv2959c
BCG_3663c	0.232847	8.35352	0.609468	1	32	29	lysS	lysyl-tRNA synthetase	Rv3598c
BCG_0502	-0.110902	10.3356	0.608572	1	112	129	lpd	dihydrolipoamide dehydrogenase	Rv0462
BCG_1362	0.258849	7.51024	0.607899	1	18	16	rfe	undecapaprenyl-phosphate alpha-n-acetylglucosaminyltransferase rfe	Rv1302
BCG_0903c	-0.475965	6.32966	0.607376	1	6	9	-	short chain dehydrogenase	Rv0851c
BCG_0917	-0.475965	6.32966	0.607376	1	6	9	mog	molybdopterin biosynthesis mog protein	Rv0865
BCG_1088	-0.475965	6.32966	0.607376	1	6	9	kdpB	potassium-transporting ATPase subunit B	Rv1030
BCG_1212c	-0.475965	6.32966	0.607376	1	6	9	-	NAD-dependent deacetylase	Rv1151c
BCG_1330c	-0.475965	6.32966	0.607376	1	6	9	-	hypothetical protein	Rv1271c
BCG_1807	-0.475965	6.32966	0.607376	1	6	9	-	oxidoreductase	Rv1774
BCG_1952	-0.475965	6.32966	0.607376	1	6	9	-	hypothetical protein	Rv1913
BCG_2646c	-0.475965	6.32966	0.607376	1	6	9	-	hypothetical protein	Rv2619c
BCG_3298	-0.475965	6.32966	0.607376	1	6	9	-	hypothetical protein	Rv3269
BCG_0010c	0.655231	6.32967	0.607376	1	9	6	-	hypothetical protein	Rv0010c
BCG_0245c	0.655231	6.32967	0.607376	1	9	6	trmB	tRNA (guanine-N(7)-)-methyltransferase	Rv0208c
BCG_0388	0.655231	6.32967	0.607376	1	9	6	-	hypothetical protein	Rv0349
BCG_0557	0.655231	6.32967	0.607376	1	9	6	-	hypothetical protein	Rv0514
BCG_1114	0.655231	6.32967	0.607376	1	9	6	-	hypothetical protein	Rv1056
BCG_2155	0.655231	6.32967	0.607376	1	9	6	lppL	lipoprotein LppL	Rv2138
BCG_2328	0.655231	6.32967	0.607376	1	9	6	-	hypothetical protein	Rv2308
BCG_3475c	0.655231	6.32967	0.607376	1	9	6	-	transcriptional regulatory protein	Rv3405c
BCG_3630c	0.655231	6.32967	0.607376	1	9	6	nat	arylamine n-acetyltransferase nat	Rv3566c
BCG_2977	-0.180481	8.99261	0.607142	1	43	52	-	hypothetical protein	Rv2956
BCG_1218c	0.237564	8.30543	0.60346	1	31	28	-	hypothetical protein	Rv1157c
BCG_3305c	0.237564	8.30543	0.60346	1	31	28	purK	phosphoribosylaminoimidazole carboxylase ATPase subunit	Rv3276c
BCG_0208	0.0925827	10.6225	0.602392	1	147	147	mce1C	MCE-family protein mce1C	Rv0171
BCG_0943c	-0.192501	8.93055	0.599235	1	41	50	-	transcriptional regulatory protein	Rv0891c
BCG_2197c	0.219841	8.91464	0.599235	1	47	43	-	1-acylglycerol-3-phosphate O-acyltransferase	Rv2182c
BCG_2764c	-0.123479	10.2493	0.597606	1	105	122	ftsK	cell division transmembrane protein ftsK	Rv2748c
BCG_0081	-0.139518	9.8657	0.597369	1	80	94	ponA1	bifunctional penicillin-binding protein 1A/1B PONA1	Rv0050
BCG_0419c	0.242611	8.25567	0.597167	1	30	27	-	hypothetical protein	Rv0381c
BCG_0672	-0.342572	7.46716	0.596911	1	14	19	-	hypothetical protein	Rv0626
BCG_3923	-0.342572	7.46716	0.596911	1	14	19	-	hypothetical protein	Rv3860
BCG_1187c	0.269096	7.42278	0.596911	1	17	15	-	hypothetical protein	Rv1126c
BCG_1206	0.269096	7.42278	0.596911	1	17	15	-	short-chain type dehydrogenase/reductase	Rv1144
BCG_2355c	0.269096	7.42278	0.596911	1	17	15	-	integral membrane transport protein	Rv2333c
BCG_2524c	0.269096	7.42278	0.596911	1	17	15	scoA	succinyl-CoA:3-ketoacid-coenzyme A transferase subunit alpha scoA	Rv2504c
BCG_3928	0.269096	7.42278	0.596911	1	17	15	-	hypothetical protein	Rv3865
BCG_2766	0.16028	9.41147	0.595783	1	65	62	-	3-ketoacyl-ACP reductase	Rv2750
BCG_2695c	0.222717	8.88222	0.5951	1	46	42	dxs1	1-deoxy-D-xylulose-5-phosphate synthase	Rv2682c
BCG_3548	-0.161185	9.38854	0.59284	1	57	68	cpsA	protein cpsA	Rv3484
BCG_3013c	0.225727	8.84905	0.590835	1	45	41	gltX	glutamyl-tRNA synthetase	Rv2992c
BCG_1925c	-0.27398	8.20412	0.590566	1	24	31	-	hypothetical protein	Rv1888c
BCG_1171c	0.248022	8.20414	0.590566	1	29	26	-	hypothetical protein	Rv1111c
BCG_1828	-0.0951912	10.8236	0.589125	1	158	180	-	protease	Rv1796
BCG_2206c	-0.121104	10.1776	0.587451	1	100	116	-	hypothetical protein	Rv2190c
BCG_3685c	-0.181807	8.81508	0.586435	1	38	46	-	hypothetical protein	Rv3627c
BCG_1599	-0.370674	7.37696	0.584949	1	13	18	-	hypothetical protein	Rv1546
BCG_2157c	-0.370674	7.37696	0.584949	1	13	18	TB18.6	hypothetical protein	Rv2140c
BCG_2166c	-0.370674	7.37696	0.584949	1	13	18	yfiH	hypothetical protein	Rv2149c
BCG_3659	-0.370674	7.37696	0.584949	1	13	18	-	hypothetical protein	Rv3594
BCG_3813	-0.370674	7.37696	0.584949	1	13	18	tyrA	prephenate dehydrogenase	Rv3754
BCG_0681c	-0.287846	8.15068	0.583633	1	23	30	-	glyoxalase II	Rv0634c
BCG_0249c	0.253838	8.1507	0.583633	1	28	25	nadR	transcriptional regulator NadR	Rv0212c
BCG_1426c	0.253838	8.1507	0.583633	1	28	25	-	hypothetical protein	Rv1364c
BCG_1236	-0.127222	10.137	0.582083	1	97	113	fbiC	FO synthase	Rv1173
BCG_0580	-0.56295	6.12321	0.58118	1	5	8	galE3	UDP-glucose 4-epimerase	Rv0536
BCG_0844c	-0.56295	6.12321	0.58118	1	5	8	-	hypothetical protein	Rv0791c
BCG_0907	-0.56295	6.12321	0.58118	1	5	8	far	fatty-acid-CoA racemase far	Rv0855
BCG_1516	-0.56295	6.12321	0.58118	1	5	8	-	hypothetical protein	Rv1455
BCG_1569	-0.56295	6.12321	0.58118	1	5	8	-	hypothetical protein	Rv1517
BCG_1997c	-0.56295	6.12321	0.58118	1	5	8	-	hypothetical protein	Rv1958c
BCG_2019	-0.56295	6.12321	0.58118	1	5	8	fabG3	20-beta-hydroxysteroid dehydrogenase fabG3	Rv2002
BCG_2748c	-0.56295	6.12321	0.58118	1	5	8	-	hypothetical protein	Rv2735c
BCG_3024c	-0.56295	6.12321	0.58118	1	5	8	ilvH	acetolactate synthase 3 regulatory subunit	Rv3002c
BCG_3677c	-0.56295	6.12321	0.58118	1	5	8	-	hypothetical protein	Rv3613c
BCG_3803	-0.56295	6.12321	0.58118	1	5	8	-	ArsR family transcriptional regulator	Rv3744
BCG_0079c	0.741206	6.12322	0.58118	1	8	5	-	hypothetical protein	Rv0048c
BCG_0342	0.741206	6.12322	0.58118	1	8	5	-	TetR family transcriptional regulator	Rv0302
BCG_0789	0.741206	6.12322	0.58118	1	8	5	-	hypothetical protein	Rv0739
BCG_0887	0.741206	6.12322	0.58118	1	8	5	lpqQ	lipoprotein lpqQ	Rv0835
BCG_1029c	0.741206	6.12322	0.58118	1	8	5	fadE13	acyl-coa dehydrogenase fadE13	Rv0975c
BCG_1031	0.741206	6.12322	0.58118	1	8	5	PE_PGRS16	PE-PGRS family protein	Rv0977
BCG_1048	0.741206	6.12322	0.58118	1	8	5	galU	UTP--glucose-1-phosphate uridylyltransferase galU	Rv0993
BCG_1274c	0.741206	6.12322	0.58118	1	8	5	PE14	PE family protein	Rv1214c
BCG_3627	0.741206	6.12322	0.58118	1	8	5	fadE32	acyl-CoA dehydrogenase fadE32	Rv3563
BCG_3642	0.741206	6.12322	0.58118	1	8	5	-	hypothetical protein	Rv3577
BCG_3673c	0.741206	6.12322	0.58118	1	8	5	folE	GTP cyclohydrolase I	Rv3609c
BCG_3884	0.741206	6.12322	0.58118	1	8	5	-	hypothetical protein	Rv3822
BCG_0981	-0.178573	9.29312	0.580398	1	53	64	pstC2	phosphate-transport integral membrane ABC transporter pstC2	Rv0929
BCG_3242	0.235654	8.74472	0.577194	1	42	38	entC_1	isochorismate synthase entC	Rv3215
BCG_1899c	-0.302808	8.09519	0.576338	1	22	29	-	integral membrane protein	Rv1863c
BCG_0765	0.260108	8.09521	0.576338	1	27	24	rplX	50S ribosomal protein L24	Rv0715
BCG_1632	-0.402692	7.28074	0.57186	1	12	17	nadA	quinolinate synthetase	Rv1594
BCG_2433c	-0.402692	7.28074	0.57186	1	12	17	-	hypothetical protein	Rv2417c
BCG_2633	-0.402692	7.28074	0.57186	1	12	17	PPE42	PPE family protein	Rv2608
BCG_0708c	-0.316577	7.23012	0.57186	1	12	16	-	hypothetical protein	Rv0659c
BCG_1318	-0.316577	7.23012	0.57186	1	12	16	-	oxidoreductase	Rv1260
BCG_1972c	-0.316577	7.23012	0.57186	1	12	16	fadE18	acyl-CoA dehydrogenase fadE18	Rv1933c
BCG_2488c	-0.316577	7.23012	0.57186	1	12	16	-	hypothetical protein	Rv2468c
BCG_3898	-0.316577	7.23012	0.57186	1	12	16	-	hypothetical protein	Rv3835
BCG_1407	0.498739	7.23014	0.57186	1	16	12	fadD33	long-chain-fatty-acid--ACP ligase	Rv1345
BCG_2248c	0.498739	7.23014	0.57186	1	16	12	-	hypothetical protein	Rv2230c
BCG_3843	0.498739	7.23014	0.57186	1	16	12	rbfE	O-antigen/lipopolysaccharide transport ATP-binding protein ABC transporter rfbE	Rv3781
BCG_2579c	-0.193266	9.21717	0.570291	1	50	61	-	hypothetical protein	Rv2556c
BCG_1009	-0.319004	8.03747	0.568648	1	21	28	-	integral membrane protein	Rv0955
BCG_1882c	-0.319004	8.03747	0.568648	1	21	28	-	transcriptional regulatory protein	Rv1846c
BCG_3474c	0.266887	8.03749	0.568648	1	26	23	-	hypothetical protein	Rv3404c
BCG_1741c	0.24314	8.67072	0.567312	1	40	36	-	catechol-o-methyltransferase	Rv1703c
BCG_2949c	0.24314	8.67072	0.567312	1	40	36	-	hypothetical protein	Rv2927c
BCG_3263c	-0.218929	8.63221	0.562106	0.993806	33	41	-	hypothetical protein	Rv3234c
BCG_3371c	-0.147753	9.59268	0.56123	0.992803	66	78	amiB1	amidase amiB1	Rv3306c
BCG_0190c	0.274238	7.97737	0.560528	0.992106	25	22	fadE2	acyl-CoA dehydrogenase fadE2	Rv0154c
BCG_1334	0.274238	7.97737	0.560528	0.992106	25	22	lprC	lipoprotein lprC	Rv1275
BCG_3519	0.274238	7.97737	0.560528	0.992106	25	22	-	hypothetical protein	Rv3454
BCG_0855	0.174372	9.13703	0.559426	0.991794	54	51	purL	phosphoribosylformylglycinamidine synthase II	Rv0803
BCG_0393c	0.173429	9.57254	0.558467	0.99064	73	69	PPE8	PPE family protein	Rv0355c
BCG_0677c	-0.347934	7.12321	0.557456	0.989392	11	15	recBa	exonuclease V subunit beta recBa	Rv0630c
BCG_0803c	-0.347934	7.12321	0.557456	0.989392	11	15	fadE9	acyl-CoA dehydrogenase fadE9	Rv0752c
BCG_3838	-0.347934	7.12321	0.557456	0.989392	11	15	-	hypothetical protein	Rv3776
BCG_0152c	0.529835	7.12322	0.557456	0.989392	15	11	oxcA	oxalyl-CoA decarboxylase	Rv0118c
BCG_0162	0.529835	7.12322	0.557456	0.989392	15	11	-	hypothetical protein	Rv0128
BCG_0302c	0.529835	7.12322	0.557456	0.989392	15	11	-	hypothetical protein	Rv0264c
BCG_1299c	0.529835	7.12322	0.557456	0.989392	15	11	corA	magnesium and cobalt transport transmembrane protein corA	Rv1239c
BCG_1615c	0.529835	7.12322	0.557456	0.989392	15	11	treZa	maltooligosyltrehalose trehalohydrolase TreZ	Rv1562c
BCG_1682	0.529835	7.12322	0.557456	0.989392	15	11	rplT	50S ribosomal protein L20	Rv1643
BCG_2052c	0.529835	7.12322	0.557456	0.989392	15	11	-	hypothetical protein	Rv2033c
BCG_2084	0.529835	7.12322	0.557456	0.989392	15	11	cobH	precorrin-8X methylmutase	Rv2065
BCG_2412c	0.529835	7.12322	0.557456	0.989392	15	11	cysA1	sulfate-transport ATP-binding protein ABC transporter cysA1	Rv2397c
BCG_2520c	-0.227597	8.59268	0.55671	0.989392	32	40	fadE19	acyl-CoA dehydrogenase fadE19	Rv2500c
BCG_1158c	-0.355762	7.91461	0.551934	0.98667	19	26	fumC	fumarate hydratase	Rv1098c
BCG_0385c	0.282239	7.91464	0.551934	0.98667	24	21	ansP2	l-asparagine permease ansP2	Rv0346c
BCG_1059c	0.282239	7.91464	0.551934	0.98667	24	21	-	hypothetical protein	Rv1002c
BCG_3487c	-0.149203	9.90657	0.551773	0.98667	82	97	groEL	chaperonin GroEL	Rv3417c
BCG_2241c	0.255967	8.55207	0.551111	0.98667	37	33	-	protease	Rv2224c
BCG_2482c	-0.161919	9.51022	0.549859	0.9857	62	74	tig	trigger factor	Rv2462c
BCG_2969c	-0.151942	9.89036	0.549515	0.985633	81	96	fadD22	acyl-CoA synthetase	Rv2948c
BCG_0343	-0.682105	5.8822	0.548941	0.985153	4	7	-	dehydrogenase/reductase	Rv0303
BCG_0915	-0.682105	5.8822	0.548941	0.985153	4	7	-	hypothetical protein	Rv0863
BCG_1326c	-0.682105	5.8822	0.548941	0.985153	4	7	embR	transcriptional regulatory protein embR	Rv1267c
BCG_1490	-0.682105	5.8822	0.548941	0.985153	4	7	-	hypothetical protein	Rv1429
BCG_2057c	-0.682105	5.8822	0.548941	0.985153	4	7	-	sugar-transport ATP-binding protein ABC transporter	Rv2038c
BCG_2591c	-0.682105	5.8822	0.548941	0.985153	4	7	-	hypothetical protein	Rv2568c
BCG_2788c	-0.682105	5.8822	0.548941	0.985153	4	7	-	hypothetical protein	Rv2771c
BCG_2827	-0.682105	5.8822	0.548941	0.985153	4	7	-	hypothetical protein	Rv2809
BCG_3113	-0.682105	5.8822	0.548941	0.985153	4	7	-	hypothetical protein	Rv3088
BCG_3119c	-0.682105	5.8822	0.548941	0.985153	4	7	-	hypothetical protein	Rv3094c
BCG_3184c	-0.682105	5.8822	0.548941	0.985153	4	7	-	TetR family transcriptional regulator	Rv3160c
BCG_3435c	-0.682105	5.8822	0.548941	0.985153	4	7	-	hypothetical protein	Rv3363c
BCG_3694	-0.682105	5.8822	0.548941	0.985153	4	7	-	transposase	Rv3636
BCG_0468c	0.858935	5.88221	0.548941	0.985153	7	4	def	peptide deformylase	Rv0429c
BCG_0918	0.858935	5.88221	0.548941	0.985153	7	4	moaE2	molybdenum cofactor biosynthesis protein e2 moaE2	Rv0866
BCG_1222	0.858935	5.88221	0.548941	0.985153	7	4	mutT2	mutator protein mutT2	Rv1160
BCG_1996	0.858935	5.88221	0.548941	0.985153	7	4	-	hypothetical protein	Rv1957
BCG_2013	0.858935	5.88221	0.548941	0.985153	7	4	-	hypothetical protein	Rv1996
BCG_2031	0.858935	5.88221	0.548941	0.985153	7	4	-	transposase	Rv2014
BCG_2266	0.858935	5.88221	0.548941	0.985153	7	4	-	hypothetical protein	Rv2248
BCG_2416	0.858935	5.88221	0.548941	0.985153	7	4	-	hypothetical protein	Rv2401
BCG_2426c	0.858935	5.88221	0.548941	0.985153	7	4	-	hypothetical protein	Rv2410c
BCG_2719c	0.858935	5.88221	0.548941	0.985153	7	4	-	hypothetical protein	Rv2706c
BCG_2196	-0.228029	9.05211	0.547706	0.985153	44	55	-	integral membrane protein	Rv2181
BCG_1300	0.179297	9.05214	0.547706	0.985153	51	48	mdh	malate dehydrogenase	Rv1240
BCG_0581c	-0.246471	8.51022	0.545297	0.985153	30	38	-	integral membrane protein	Rv0537c
BCG_1508c	-0.246471	8.51022	0.545297	0.985153	30	38	zwf2	glucose-6-phosphate 1-dehydrogenase	Rv1447c
BCG_3027c	-0.246471	8.51022	0.545297	0.985153	30	38	-	hypothetical protein	Rv3005c
BCG_3882c	0.260743	8.51025	0.545297	0.985153	36	32	papA2	polyketide synthase associated protein papA2	Rv3820c
BCG_2956	-0.0842833	11.4506	0.54488	0.985153	245	277	ppsD	phenolpthiocerol synthesis type-I polyketide synthase ppsD	Rv2934
BCG_1128c	-0.376741	7.84902	0.54282	0.985153	18	25	echA8	enoyl-CoA hydratase	Rv1070c
BCG_2062c	-0.376741	7.84902	0.54282	0.985153	18	25	pncA	pyrazinamidase/nicotinamidas pncA	Rv2043c
BCG_0087	0.290978	7.84905	0.54282	0.985153	23	20	rplI	50S ribosomal protein L9	Rv0056
BCG_1004c	0.290978	7.84905	0.54282	0.985153	23	20	-	hypothetical protein	Rv0950c
BCG_3106	0.290978	7.84905	0.54282	0.985153	23	20	-	hypothetical protein	Rv3081
BCG_1471c	-0.13346	10.1843	0.542565	0.985153	100	117	-	aminoglycosides/tetracycline-transport integral membrane protein	Rv1410c
BCG_0194	-0.384542	7.00773	0.541501	0.985153	10	14	-	TetR family transcriptional regulator	Rv0158
BCG_0962	-0.384542	7.00773	0.541501	0.985153	10	14	-	hypothetical protein	Rv0910
BCG_1015	-0.384542	7.00773	0.541501	0.985153	10	14	-	integral membrane protein	Rv0961
BCG_2390c	-0.384542	7.00773	0.541501	0.985153	10	14	cfp2	low molecular weight antigen cfp2	Rv2376c
BCG_2629c	-0.384542	7.00773	0.541501	0.985153	10	14	-	glutamine amidotransferase subunit PdxT	Rv2604c
BCG_3607c	-0.384542	7.00773	0.541501	0.985153	10	14	fadE29	acyl-CoA dehydrogenase fadE29	Rv3543c
BCG_3643	-0.384542	7.00773	0.541501	0.985153	10	14	arsB2	arsenical pump integral membrane protein arsB2	Rv3578
BCG_0298c	0.566135	7.00775	0.541501	0.985153	14	10	-	bifunctional uroporphyrinogen-III synthetase/response regulator domain-containing protein	Rv0260c
BCG_1468	0.566135	7.00775	0.541501	0.985153	14	10	fmu	fmu protein	Rv1407
BCG_1674	0.566135	7.00775	0.541501	0.985153	14	10	TB15.3	hypothetical protein	Rv1636
BCG_3824c	0.566135	7.00775	0.541501	0.985153	14	10	-	two component transcriptional regulator	Rv3765c
BCG_3918	0.566135	7.00775	0.541501	0.985153	14	10	ethR	TetR family transcriptional regulator	Rv3855
BCG_0725c	-0.173693	9.44512	0.540735	0.985153	59	71	mmpL5	transmembrane transport protein mmpL5	Rv0676c
BCG_1037	-0.207827	9.00772	0.539359	0.985153	43	53	mprB	two component sensor kinase mprB	Rv0982
BCG_3370c	0.214455	8.97738	0.539359	0.985153	49	45	amiA1	N-acyl-L-amino acid amidohydrolase amiA1	Rv3305c
BCG_0829	-0.256771	8.46715	0.539254	0.985153	29	37	purB	adenylosuccinate lyase	Rv0777
BCG_2904c	-0.256771	8.46715	0.539254	0.985153	29	37	pyrH	uridylate kinase	Rv2883c
BCG_0470	0.265808	8.46718	0.539254	0.985153	35	31	-	tuberculin-like protein	Rv0431
BCG_0825c	0.265808	8.46718	0.539254	0.985153	35	31	ggtA	bifunctional acylase ggtA: cephalosporin acylase + gamma-glutamyltranspeptidase	Rv0773c
BCG_3692c	0.265808	8.46718	0.539254	0.985153	35	31	galE1	UDP-glucose 4-epimerase	Rv3634c
BCG_3725	0.265808	8.46718	0.539254	0.985153	35	31	acs	acetyl-CoA synthetase	Rv3667
BCG_3755c	0.265808	8.46718	0.539254	0.985153	35	31	glpK	glycerol kinase	Rv3696c
BCG_2540	-0.177864	9.42275	0.53757	0.985153	58	70	PE26	PE family protein	Rv2519
BCG_2216c	-0.169778	9.78907	0.535227	0.985153	75	90	ctaC	transmembrane cytochrome C oxidase (subunit II) ctaC	Rv2200c
BCG_3231c	-0.122408	10.4171	0.533849	0.985153	118	137	-	hypothetical protein	Rv3205c
BCG_2630c	-0.399798	7.78031	0.533131	0.985153	17	24	tesB2	acyl-CoA thioesterase II tesB2	Rv2605c
BCG_2842c	-0.399798	7.78031	0.533131	0.985153	17	24	-	hypothetical protein	Rv2823c
BCG_3442c	-0.399798	7.78031	0.533131	0.985153	17	24	dnaE2	error-prone DNA polymerase	Rv3370c
BCG_2711	0.300564	7.78033	0.533131	0.985153	22	19	-	alanine rich transmembrane protein	Rv2698
BCG_2744	0.300564	7.78033	0.533131	0.985153	22	19	-	hypothetical protein	Rv2731
BCG_2027	0.271188	8.42279	0.532966	0.985153	34	30	-	hypothetical protein	Rv2010
BCG_2857c	0.271188	8.42279	0.532966	0.985153	34	30	-	hypothetical protein	Rv2837c
BCG_3141	0.271188	8.42279	0.532966	0.985153	34	30	moeB2	molybdenum cofactor biosynthesis protein moeB2	Rv3116
BCG_3872	0.271188	8.42279	0.532966	0.985153	34	30	pirG	hypothetical protein	Rv3810
BCG_0944	-0.191202	9.35349	0.527675	0.985153	55	67	-	monooxygenase	Rv0892
BCG_0948	0.186612	9.35353	0.527675	0.985153	63	59	gltA	type II citrate synthase	Rv0896
BCG_1470	-0.279381	8.37696	0.526416	0.984276	27	35	ribG	bifunctional riboflavin biosynthesis protein RIBG: diaminohydroxyphosphoribosylaminopyrimidine deaminase + 5-amino-6-(5-phosphoribosylamino) uracil reductase	Rv1409
BCG_2147c	0.276913	8.37698	0.526416	0.984276	33	29	cysS2	cysteinyl-tRNA synthetase	Rv2130c
BCG_0471	-0.227913	8.91461	0.525937	0.984276	40	50	sodC	periplasmic superoxide dismutase [Cu-Zn] sodC	Rv0432
BCG_0257	0.188171	9.32968	0.524236	0.981912	62	58	lipC	esterase lipC	Rv0220
BCG_0731	-0.427855	6.8822	0.523698	0.981476	9	13	rpsL	30S ribosomal protein S12	Rv0682
BCG_0951	-0.427855	6.8822	0.523698	0.981476	9	13	ompA	outer membrane protein A ompA	Rv0899
BCG_3445	0.60908	6.88222	0.523698	0.981476	13	9	echA18	enoyl-CoA hydratase echA18	Rv3373
BCG_1253	-0.425263	7.70816	0.522805	0.981476	16	23	fadD36	acyl-CoA synthetase	Rv1193
BCG_0530	0.311126	7.70818	0.522805	0.981476	21	18	gpmA	phosphoglyceromutase	Rv0489
BCG_2469c	0.311126	7.70818	0.522805	0.981476	21	18	-	hypothetical protein	Rv2449c
BCG_1971	-0.291826	8.32965	0.519587	0.977187	26	34	tpx	thiol peroxidase	Rv1932
BCG_0275	0.283019	8.32968	0.519587	0.977187	32	28	lpqI	lipoprotein lpqI	Rv0237
BCG_1272c	0.261125	8.83218	0.516319	0.972178	45	40	-	glycosyl transferase family protein	Rv1212c
BCG_0734	0.118557	10.8022	0.514342	0.969025	168	165	tuf	elongation factor Tu	Rv0685
BCG_0294c	-0.211183	9.25564	0.513456	0.967921	51	63	PPE2	PPE family protein	Rv0256c
BCG_1573	0.193175	9.25568	0.513456	0.967921	59	55	fadD25	acyl-CoA synthetase	Rv1521
BCG_1298	-0.305138	8.28074	0.512456	0.96717	25	33	sugC	sugar-transport ATP-binding protein ABC transporter sugC	Rv1238
BCG_0612	0.289544	8.28077	0.512456	0.96717	31	27	-	methyltransferase/methylase	Rv0567
BCG_2709c	0.289544	8.28077	0.512456	0.96717	31	27	-	hypothetical protein	Rv2696c
BCG_0395c	-0.453537	7.63221	0.511769	0.96717	15	22	purA	adenylosuccinate synthetase	Rv0357c
BCG_0450c	-0.453537	7.63221	0.511769	0.96717	15	22	glnH	glutamine-binding lipoprotein glnH	Rv0411c
BCG_0636	-0.453537	7.63221	0.511769	0.96717	15	22	mce2C	mce-family protein mce2C	Rv0591
BCG_1767c	-0.453537	7.63221	0.511769	0.96717	15	22	-	hypothetical protein	Rv1728c
BCG_2056c	-0.453537	7.63221	0.511769	0.96717	15	22	-	hypothetical protein	Rv2037c
BCG_2689c	-0.453537	7.63221	0.511769	0.96717	15	22	-	hypothetical protein	Rv2676c
BCG_2935c	-0.453537	7.63221	0.511769	0.96717	15	22	pknI	transmembrane serine/threonine-protein kinase I pknI	Rv2914c
BCG_0378c	0.322822	7.63224	0.511769	0.96717	20	17	-	transcriptional regulatory protein	Rv0339c
BCG_0924c	0.322822	7.63224	0.511769	0.96717	20	17	PE_PGRS15	PE-PGRS family protein	Rv0872c
BCG_1044c	0.322822	7.63224	0.511769	0.96717	20	17	grcC2	polyprenyl-diphosphate synthase grcC2	Rv0989c
BCG_1530	0.322822	7.63224	0.511769	0.96717	20	17	ctpD	cation transporter P-type atpase D ctpD	Rv1469
BCG_1893	0.322822	7.63224	0.511769	0.96717	20	17	modA	molybdate-binding lipoprotein modA	Rv1857
BCG_2703c	0.322822	7.63224	0.511769	0.96717	20	17	-	integral membrane alanine and valine and leucine rich protein	Rv2690c
BCG_0925	-0.220035	8.7978	0.511288	0.96717	37	46	fadE10	acyl-CoA dehydrogenase fadE10	Rv0873
BCG_3482	-0.220035	8.7978	0.511288	0.96717	37	46	-	hypothetical protein	Rv3412
BCG_1006	0.265168	8.79783	0.511288	0.96717	44	39	sucD	succinyl-CoA synthetase subunit alpha	Rv0952
BCG_3739	0.190273	9.62247	0.511053	0.96717	76	71	-	anion transporter atpase	Rv3680
BCG_1865	0.194962	9.23015	0.509699	0.96717	58	54	-	hypothetical protein	Rv1830
BCG_1890c	0.155054	9.94636	0.509072	0.96717	94	90	ndh	NADH dehydrogenase ndh	Rv1854c
BCG_1065	-0.856099	5.59269	0.507911	0.96717	3	6	tatD	deoxyribonuclease TatD (YjjV protein)	Rv1008
BCG_1456	-0.856099	5.59269	0.507911	0.96717	3	6	-	transcriptional regulatory protein	Rv1395
BCG_3040c	-0.856099	5.59269	0.507911	0.96717	3	6	PPE46	PPE family protein	Rv3018c
BCG_3271c	-0.856099	5.59269	0.507911	0.96717	3	6	-	hypothetical protein	Rv3242c
BCG_0054	1.03074	5.59271	0.507911	0.96717	6	3	-	hypothetical protein	Rv0024
BCG_0503	1.03074	5.59271	0.507911	0.96717	6	3	-	hypothetical protein	Rv0463
BCG_0866c	1.03074	5.59271	0.507911	0.96717	6	3	sseC2	hypothetical protein	IGR(+Rv3116+Rv3119)
BCG_1025c	1.03074	5.59271	0.507911	0.96717	6	3	echA7	enoyl-CoA hydratase	Rv0971c
BCG_1124	1.03074	5.59271	0.507911	0.96717	6	3	-	hypothetical protein	Rv1066
BCG_1196c	1.03074	5.59271	0.507911	0.96717	6	3	PPE16	PPE family protein	Rv1135c
BCG_2404c	1.03074	5.59271	0.507911	0.96717	6	3	-	hypothetical protein	Rv2390c
BCG_2987c	1.03074	5.59271	0.507911	0.96717	6	3	-	methyltransferase	Rv2966c
BCG_3080	1.03074	5.59271	0.507911	0.96717	6	3	-	TetR family transcriptional regulator	Rv3055
BCG_3217	1.03074	5.59271	0.507911	0.96717	6	3	-	hypothetical protein	Rv3195
BCG_3637	1.03074	5.59271	0.507911	0.96717	6	3	-	hypothetical protein	Rv3572
BCG_3459	-0.319412	8.23011	0.505002	0.96717	24	32	lpqD	lipoprotein lpqD	Rv3390
BCG_0361	-0.479927	6.74469	0.503661	0.96717	8	12	dcd	deoxycytidine triphosphate deaminase	Rv0321
BCG_0610c	-0.479927	6.74469	0.503661	0.96717	8	12	-	monooxygenase	Rv0565c
BCG_0909	-0.479927	6.74469	0.503661	0.96717	8	12	-	hypothetical protein	Rv0857
BCG_1053	-0.479927	6.74469	0.503661	0.96717	8	12	-	hypothetical protein	Rv0996A
BCG_1106c	-0.479927	6.74469	0.503661	0.96717	8	12	-	hypothetical protein	Rv1048c
BCG_1965c	-0.479927	6.74469	0.503661	0.96717	8	12	mpt63	immunogenic protein mpt63	Rv1926c
BCG_2286c	-0.479927	6.74469	0.503661	0.96717	8	12	-	hypothetical protein	Rv2269c
BCG_2303	-0.479927	6.74469	0.503661	0.96717	8	12	yjcE	integral membrane transport protein YjcE	Rv2287
BCG_2381c	-0.479927	6.74469	0.503661	0.96717	8	12	-	metalloprotease	Rv2367c
BCG_2638c	-0.479927	6.74469	0.503661	0.96717	8	12	-	hypothetical protein	Rv2613c
BCG_2690c	-0.479927	6.74469	0.503661	0.96717	8	12	hemY	protoporphyrinogen oxidase	Rv2677c
BCG_2864	-0.479927	6.74469	0.503661	0.96717	8	12	-	hypothetical protein	Rv2844
BCG_3061c	-0.479927	6.74469	0.503661	0.96717	8	12	-	hypothetical protein	Rv3037c
BCG_3083c	-0.479927	6.74469	0.503661	0.96717	8	12	-	TetR family transcriptional regulator	Rv3058c
BCG_3665c	-0.479927	6.74469	0.503661	0.96717	8	12	panD	aspartate alpha-decarboxylase	Rv3601c
BCG_0910c	0.660706	6.74471	0.503661	0.96717	12	8	-	aminotransferase	Rv0858c
BCG_2747	0.660706	6.74471	0.503661	0.96717	12	8	-	hypothetical protein	Rv2734
BCG_3767c	0.660706	6.74471	0.503661	0.96717	12	8	-	hypothetical protein	Rv3707c
BCG_0310c	-0.48512	7.55204	0.499938	0.96717	14	21	-	hypothetical protein	Rv0272c
BCG_2088	-0.48512	7.55204	0.499938	0.96717	14	21	sigC	RNA polymerase sigma factor SigC	Rv2069
BCG_0332	0.335844	7.55207	0.499938	0.96717	19	16	-	hypothetical protein	Rv0292
BCG_3167c	0.335844	7.55207	0.499938	0.96717	19	16	PPE52	PPE family protein	Rv3144c
BCG_3384	-0.177267	9.54169	0.499055	0.96717	63	76	sdhA	succinate dehydrogenase flavoprotein subunit	Rv3318
BCG_1131	0.195871	9.54174	0.499055	0.96717	72	67	-	hypothetical protein	Rv1073
BCG_1288	-0.334755	8.17765	0.4972	0.96717	23	31	lpqX	lipoprotein lpqX	Rv1228
BCG_0204	0.304038	8.17767	0.4972	0.96717	29	25	yrbE1A	integral membrane protein YrbE1a	Rv0167
BCG_2562c	0.304038	8.17767	0.4972	0.96717	29	25	aroF	chorismate synthase	Rv2540c
BCG_2794c	-0.244462	8.68954	0.495214	0.96717	34	43	-	hypothetical protein	Rv2777c
BCG_3016c	-0.247076	9.09518	0.489543	0.961153	45	57	leuB	3-isopropylmalate dehydrogenase	Rv2995c
BCG_1595	0.283489	8.65161	0.489499	0.961153	40	35	-	fatty acyl-CoA reductase	Rv1543
BCG_3237c	-0.189478	9.47804	0.489466	0.961153	60	73	-	hypothetical protein	Rv3210c
BCG_3297	-0.189478	9.47804	0.489466	0.961153	60	73	-	hypothetical protein	Rv3268
BCG_1461c	-0.351294	8.1232	0.489023	0.961153	22	30	lipI	lipase lipH	Rv1400c
BCG_0057	-0.415605	7.51022	0.487212	0.959506	14	20	-	hypothetical protein	Rv0026
BCG_1159c	-0.415605	7.51022	0.487212	0.959506	14	20	glpX	fructose 1,6-bisphosphatase II	Rv1099c
BCG_2022c	-0.415605	7.51022	0.487212	0.959506	14	20	-	hypothetical protein	Rv2005c
BCG_2527	-0.415605	7.51022	0.487212	0.959506	14	20	-	proline rich membrane protein	Rv2507
BCG_0630c	0.350433	7.46718	0.487212	0.959506	18	15	-	integral membrane protein	Rv0585c
BCG_1788c	0.350433	7.46718	0.487212	0.959506	18	15	-	integral membrane protein	Rv1749c
BCG_2168c	0.350433	7.46718	0.487212	0.959506	18	15	ftsQ	cell division protein ftsQ	Rv2151c
BCG_0101c	0.448227	7.42278	0.487212	0.959506	18	14	glyA	serine hydroxymethyltransferase	Rv0070c
BCG_0994c	0.448227	7.42278	0.487212	0.959506	18	14	-	oxidoreductase	Rv0940c
BCG_1817c	0.448227	7.42278	0.487212	0.959506	18	14	cyp143	cytochrome P450 143 cyp143	Rv1785c
BCG_2862c	0.448227	7.42278	0.487212	0.959506	18	14	-	hypothetical protein	Rv2842c
BCG_2911c	-0.262995	8.61258	0.483588	0.958829	32	41	rpsB	30S ribosomal protein S2	Rv2890c
BCG_1856	-0.145964	10.3416	0.482218	0.956701	111	131	secA2	preprotein translocase subunit SecA	Rv1821
BCG_0089	-0.173007	9.77148	0.481388	0.955645	74	89	dnaB	replicative DNA helicase	Rv0058
BCG_0172	-0.543761	6.59269	0.480883	0.955231	7	11	cyp138	cytochrome p450 138 cyp138	Rv0136
BCG_0885	-0.543761	6.59269	0.480883	0.955231	7	11	PE_PGRS13	PE-PGRS family protein	Rv0832
BCG_1565	-0.543761	6.59269	0.480883	0.955231	7	11	-	hypothetical protein	Rv1501
BCG_1778c	-0.543761	6.59269	0.480883	0.955231	7	11	-	sulfate-transport transmembrane protein ABC transporter	Rv1739c
BCG_2490	-0.543761	6.59269	0.480883	0.955231	7	11	glbO	globin (oxygen-binding protein) glbO	Rv2470
BCG_3660c	-0.543761	6.59269	0.480883	0.955231	7	11	PE_PGRS59	PE-PGRS family protein	Rv3595c
BCG_3960c	-0.543761	6.59269	0.480883	0.955231	7	11	-	hypothetical protein	Rv3903c
BCG_0366c	0.723984	6.59271	0.480883	0.955231	11	7	cyp135A1	cytochrome P450 135A1 cyp135A1	Rv0327c
BCG_1200c	0.723984	6.59271	0.480883	0.955231	11	7	-	oxidoreductase	Rv1138c
BCG_2838c	0.723984	6.59271	0.480883	0.955231	11	7	-	hypothetical protein	Rv2819c
BCG_0571	-0.369175	8.06661	0.480439	0.955231	21	29	-	hypothetical protein	Rv0528
BCG_0497c	0.320842	8.06664	0.480439	0.955231	27	23	-	peptidase	Rv0457c
BCG_0494c	-0.273051	8.5725	0.477471	0.955231	31	40	-	hypothetical protein	Rv0455c
BCG_2539c	0.294194	8.57254	0.477471	0.955231	38	33	lppS	lipoprotein lppS	Rv2518c
BCG_1304	-0.447603	7.42276	0.473475	0.94872	13	19	lpqZ	lipoprotein lpqZ	Rv1244
BCG_1710c	-0.447603	7.42276	0.473475	0.94872	13	19	-	integral membrane transport protein	Rv1672c
BCG_2281c	0.471798	7.32967	0.473475	0.94872	17	13	-	hypothetical protein	Rv2264c
BCG_3888c	0.185252	9.69892	0.47301	0.94872	80	75	pks2	polyketide synthase	Rv3825c
BCG_0992	-0.388571	8.00772	0.471413	0.946949	20	28	-	ATP-dependent DNA ligase	Rv0938
BCG_2865c	0.33029	8.00775	0.471413	0.946949	26	22	proS	prolyl-tRNA synthetase	Rv2845c
BCG_3294c	0.33029	8.00775	0.471413	0.946949	26	22	wbbL1	dTDP-RHA:A-D-GlcNAc-diphosphoryl polyprenol, A-3-L-rhamnosyl transferase wbbL1	Rv3265c
BCG_3488c	-0.283696	8.53128	0.471135	0.946949	30	39	groES	co-chaperonin GroES	Rv3418c
BCG_0092	0.300011	8.53131	0.471135	0.946949	37	32	-	hypothetical protein	Rv0061
BCG_2585	0.300011	8.53131	0.471135	0.946949	37	32	-	glutamine-transport transmembrane protein ABC transporter	Rv2563
BCG_1650	-0.217557	9.34162	0.468552	0.944742	54	67	trpB	tryptophan synthase subunit beta	Rv1612
BCG_2454c	-0.294982	8.48885	0.464567	0.937295	29	38	-	cyclase	Rv2435c
BCG_2990c	-0.294982	8.48885	0.464567	0.937295	29	38	-	membrane or hypothetical protein	Rv2969c
BCG_1515c	0.306174	8.48888	0.464567	0.937295	36	31	qor	quinone reductase qor	Rv1454c
BCG_1957c	0.306174	8.48888	0.464567	0.937295	36	31	PPE35a	PPE family protein	Rv1918c
BCG_1891c	-0.409685	7.94632	0.461908	0.934275	19	27	-	oxidoreductase	Rv1855c
BCG_0929	0.340556	7.94635	0.461908	0.934275	25	21	-	hypothetical protein	Rv0877
BCG_3309	0.283803	8.91465	0.461801	0.934275	48	42	accD5	propionyl-CoA carboxylase beta chain 5 accD5	Rv3280
BCG_3595c	-0.178569	9.92259	0.459425	0.931009	82	99	-	hypothetical protein	Rv3531c
BCG_0624	-0.483956	7.32965	0.458587	0.929896	12	18	-	hypothetical protein	Rv0579
BCG_1266	-0.483956	7.32965	0.458587	0.929896	12	18	fadD6	long-chain-acyl-CoA synthetase	Rv1206
BCG_1346	-0.483956	7.32965	0.458587	0.929896	12	18	-	hypothetical protein	Rv1287
BCG_1961	-0.483956	7.32965	0.458587	0.929896	12	18	-	lipoprotein	Rv1922
BCG_2222	-0.483956	7.32965	0.458587	0.929896	12	18	-	hypothetical protein	Rv2206
BCG_2257c	-0.483956	7.32965	0.458587	0.929896	12	18	-	hypothetical protein	Rv2240c
BCG_2942c	-0.483956	7.32965	0.458587	0.929896	12	18	ftsY	cell division protein ftsY	Rv2921c
BCG_0213	-0.306971	8.44512	0.457753	0.929896	28	37	-	mce associated transmembrane protein	Rv0176
BCG_3674c	0.172875	9.90661	0.456905	0.929896	92	87	ftsH	membrane-bound protease ftsH	Rv3610c
BCG_0517	-0.623941	6.42276	0.454681	0.927239	6	10	-	hypothetical protein	Rv0476
BCG_2503c	-0.623941	6.42276	0.454681	0.927239	6	10	lipQ	carboxylesterase lipQ	Rv2485c
BCG_3387c	-0.623941	6.42276	0.454681	0.927239	6	10	-	hypothetical protein	Rv3321c
BCG_0854c	0.803452	6.42278	0.454681	0.927239	10	6	-	hypothetical protein	Rv0802c
BCG_1071c	0.803452	6.42278	0.454681	0.927239	10	6	pth	peptidyl-tRNA hydrolase	Rv1014c
BCG_1576	0.803452	6.42278	0.454681	0.927239	10	6	-	glycosyltransferase	Rv1524
BCG_2374c	0.803452	6.42278	0.454681	0.927239	10	6	-	hypothetical protein	Rv2360c
BCG_3205	0.803452	6.42278	0.454681	0.927239	10	6	-	hypothetical protein	Rv3179
BCG_3464c	0.803452	6.42278	0.454681	0.927239	10	6	-	hypothetical protein	Rv3395c
BCG_3598c	0.803452	6.42278	0.454681	0.927239	10	6	-	4-hydroxy-2-ketovalerate aldolase	Rv3534c
BCG_3616	0.803452	6.42278	0.454681	0.927239	10	6	-	CoA-transferase subunit beta	Rv3552
BCG_0122	-1.13702	5.23012	0.453207	0.927239	2	5	-	methyltransferase/methylase	Rv0089
BCG_0666	-1.13702	5.23012	0.453207	0.927239	2	5	galK	galactokinase	Rv0620
BCG_2038c	-1.13702	5.23012	0.453207	0.927239	2	5	-	hypothetical protein	Rv2021c
BCG_2245	-1.13702	5.23012	0.453207	0.927239	2	5	-	hypothetical protein	Rv2227
BCG_2291c	-1.13702	5.23012	0.453207	0.927239	2	5	-	hypothetical protein	Rv2274c
BCG_2302c	-1.13702	5.23012	0.453207	0.927239	2	5	-	hypothetical protein	Rv2286c
BCG_2423	-1.13702	5.23012	0.453207	0.927239	2	5	-	ribonuclease Z	Rv2407
BCG_2666c	-1.13702	5.23012	0.453207	0.927239	2	5	-	hypothetical protein	Rv2639c
BCG_2765	-1.13702	5.23012	0.453207	0.927239	2	5	-	hypothetical protein	Rv2749
BCG_3261c	-1.13702	5.23012	0.453207	0.927239	2	5	-	hypothetical protein	Rv3231c
BCG_3492c	-1.13702	5.23012	0.453207	0.927239	2	5	-	hypothetical protein	Rv3422c
BCG_3537	-1.13702	5.23012	0.453207	0.927239	2	5	-	hypothetical protein	Rv3472
BCG_3550	-1.13702	5.23012	0.453207	0.927239	2	5	-	hypothetical protein	Rv3486
BCG_3722c	-1.13702	5.23012	0.453207	0.927239	2	5	dppC	dipeptide-transport integral membrane protein ABC transporter dppC	Rv3664c
BCG_3947c	-1.13702	5.23012	0.453207	0.927239	2	5	esxD	hypothetical protein	Rv3891c
BCG_0133	1.30778	5.23014	0.453207	0.927239	5	2	-	hypothetical protein	Rv0100
BCG_0196c	1.30778	5.23014	0.453207	0.927239	5	2	PE4	PE family protein	Rv0160c
BCG_0659	1.30778	5.23014	0.453207	0.927239	5	2	-	hypothetical protein	Rv0612
BCG_0683	1.30778	5.23014	0.453207	0.927239	5	2	rpmG	50S ribosomal protein L33	Rv0634B
BCG_0996	1.30778	5.23014	0.453207	0.927239	5	2	-	hypothetical protein	Rv0942
BCG_1094c	1.30778	5.23014	0.453207	0.927239	5	2	-	IS1560 transposase	Rv1036c
BCG_1287c	1.30778	5.23014	0.453207	0.927239	5	2	-	hypothetical protein	Rv1227c
BCG_1335c	1.30778	5.23014	0.453207	0.927239	5	2	-	hypothetical protein	Rv1276c
BCG_1614c	1.30778	5.23014	0.453207	0.927239	5	2	treZb	maltooligosyltrehalose trehalohydrolase TreZ	Rv1562c
BCG_1901c	1.30778	5.23014	0.453207	0.927239	5	2	-	short chain dehydrogenase	Rv1865c
BCG_1937	1.30778	5.23014	0.453207	0.927239	5	2	-	hypothetical protein	Rv1898
BCG_2032c	1.30778	5.23014	0.453207	0.927239	5	2	-	hypothetical protein	Rv2015c
BCG_2456	1.30778	5.23014	0.453207	0.927239	5	2	-	hypothetical protein	Rv2437
BCG_2712c	1.30778	5.23014	0.453207	0.927239	5	2	-	hypothetical protein	Rv2699c
BCG_3001	1.30778	5.23014	0.453207	0.927239	5	2	-	hypothetical protein	Rv2980
BCG_3103	1.30778	5.23014	0.453207	0.927239	5	2	hab	hydroxylaminobenzene mutase hab	Rv3078
BCG_3382	1.30778	5.23014	0.453207	0.927239	5	2	sdhC	succinate dehydrogenase (cytochrome B-556 subunit) SDHC	Rv3316
BCG_3629	1.30778	5.23014	0.453207	0.927239	5	2	aspB	aspartate aminotransferase	Rv3565
BCG_3765c	1.30778	5.23014	0.453207	0.927239	5	2	-	hypothetical protein	Rv3705A
BCG_3828	1.30778	5.23014	0.453207	0.927239	5	2	-	hypothetical protein	Rv3769
BCG_3949c	1.30778	5.23014	0.453207	0.927239	5	2	PE36	PE family protein	Rv3893c
BCG_0258	-0.432757	7.88219	0.451881	0.927239	18	26	-	hypothetical protein	Rv0221
BCG_1591	-0.432757	7.88219	0.451881	0.927239	18	26	lspA	lipoprotein signal peptidase	Rv1539
BCG_1704	-0.432757	7.88219	0.451881	0.927239	18	26	pks11	chalcone synthase pks11	Rv1665
BCG_0277	0.351753	7.88222	0.451881	0.927239	24	20	-	hypothetical protein	Rv0239
BCG_0215	-0.242872	8.84902	0.451521	0.927239	38	48	-	MCE associated membrane protein	Rv0178
BCG_1416c	0.292666	8.84906	0.451521	0.927239	46	40	-	hypothetical protein	Rv1354c
BCG_1533	0.292666	8.84906	0.451521	0.927239	46	40	echA12	enoyl-CoA hydratase	Rv1472
BCG_1735	0.292666	8.84906	0.451521	0.927239	46	40	-	hypothetical protein	Rv1697
BCG_1260	0.319673	8.40007	0.450678	0.927239	34	29	-	integral membrane transport protein	Rv1200
BCG_0526	0.132042	10.6126	0.450142	0.927239	148	144	-	transcriptional regulatory protein	Rv0485
BCG_0355	-0.245631	9.21717	0.449065	0.927239	49	62	-	beta-1,3-glucanase	Rv0315
BCG_0349	0.2218	9.21721	0.449065	0.927239	58	53	-	hypothetical protein	Rv0309
BCG_0760	0.297414	8.81511	0.446161	0.927239	45	39	rpsQ	30S ribosomal protein S17	Rv0710
BCG_1138c	0.297414	8.81511	0.446161	0.927239	45	39	greA	transcription elongation factor GreA	Rv1080c
BCG_2141c	0.151806	10.3476	0.44424	0.927239	124	119	metH	5-methyltetrahydrofolate--homocystein methyltransferase MetH	Rv2124c
BCG_2112c	-0.333336	8.35349	0.443323	0.927239	26	35	helY	ATP-dependent DNA helicase helY	Rv2092c
BCG_3524c	-0.333336	8.35349	0.443323	0.927239	26	35	rpsK	30S ribosomal protein S11	Rv3459c
BCG_2292	0.327085	8.35353	0.443323	0.927239	33	28	-	hypothetical protein	Rv2275
BCG_2941c	-0.439518	7.17765	0.442379	0.927239	11	16	amt	ammonium-transport integral membrane protein amt	Rv2920c
BCG_3003c	-0.439518	7.17765	0.442379	0.927239	11	16	gpsA	NAD(P)H-dependent glycerol-3-phosphate dehydrogenase	Rv2982c
BCG_3323c	-0.439518	7.17765	0.442379	0.927239	11	16	-	hypothetical protein	Rv3294c
BCG_3543	-0.439518	7.17765	0.442379	0.927239	11	16	-	hypothetical protein	Rv3479
BCG_3846	-0.439518	7.17765	0.442379	0.927239	11	16	rfbB	dTDP-glucose 4,6-dehydratase rfbB	Rv3784
BCG_0437c	0.621512	7.17767	0.442379	0.927239	16	11	fadE7	acyl-CoA dehydrogenase fadE7	Rv0400c
BCG_2989c	0.621512	7.17767	0.442379	0.927239	16	11	-	integral membrane protein	Rv2968c
BCG_3477	0.621512	7.17767	0.442379	0.927239	16	11	-	hypothetical protein	Rv3407
BCG_0935c	-0.458078	7.81507	0.441281	0.927239	17	25	-	hypothetical protein	Rv0883c
BCG_2715	-0.458078	7.81507	0.441281	0.927239	17	25	ppgK	polyphosphate glucokinase ppgK	Rv2702
BCG_3925c	-0.458078	7.81507	0.441281	0.927239	17	25	whiB6	transcriptional regulatory protein whiB-like whiB6	Rv3862c
BCG_0252c	0.364012	7.8151	0.441281	0.927239	23	19	fadE3	acyl-CoA dehydrogenase fadE3	Rv0215c
BCG_3763c	0.364012	7.8151	0.441281	0.927239	23	19	gshA	glutamate--cysteine ligase	Rv3704c
BCG_3657	0.302393	8.78034	0.440644	0.927239	44	38	TB11.2	hypothetical protein	Rv3592
BCG_2556c	-0.347878	8.3054	0.435672	0.927239	25	34	efp	elongation factor P	Rv2534c
BCG_3117c	-0.347878	8.3054	0.435672	0.927239	25	34	-	integral membrane protein	Rv3092c
BCG_3929	-0.347878	8.3054	0.435672	0.927239	25	34	-	hypothetical protein	Rv3866
BCG_3561c	-0.268139	8.74468	0.434962	0.927239	35	45	mce4C	Mce-family protein mce4C	Rv3497c
BCG_1238c	-0.192571	9.7626	0.432574	0.927239	73	89	fadH	NADPH dependent 2,4-dienoyl-CoA reductase fadH	Rv1175c
BCG_0303c	-0.485996	7.74469	0.430054	0.926359	16	24	-	periplasmic iron-transport lipoprotein	Rv0265c
BCG_1431	-0.485996	7.74469	0.430054	0.926359	16	24	-	hypothetical protein	Rv1371
BCG_0976c	0.377493	7.74471	0.430054	0.926359	22	18	mntH	manganese transport protein MntH	Rv0924c
BCG_1873c	0.377493	7.74471	0.430054	0.926359	22	18	-	hypothetical protein	Rv1838c
BCG_1746	0.201726	9.72658	0.42967	0.926359	82	76	-	hypothetical protein	Rv1707
BCG_0144	-0.277434	8.70816	0.429108	0.926359	34	44	-	acyltransferase	Rv0111
BCG_2154c	-0.277434	8.70816	0.429108	0.926359	34	44	-	hypothetical protein	Rv2137c
BCG_3483c	-0.223239	9.42275	0.427917	0.926097	57	71	-	hypothetical protein	Rv3413c
BCG_2713	-0.363456	8.25565	0.427703	0.926097	24	33	-	hypothetical protein	Rv2700
BCG_3407c	-0.363456	8.25565	0.427703	0.926097	24	33	trpS	tryptophanyl-tRNA synthetase	Rv3336c
BCG_1653	0.343467	8.25568	0.427703	0.926097	31	26	-	hypothetical protein	Rv1615
BCG_2600	0.343467	8.25568	0.427703	0.926097	31	26	-	hypothetical protein	Rv2577
BCG_3240c	0.183405	9.99266	0.427122	0.926097	98	92	-	soj/parA-related protein	Rv3213c
BCG_0187c	-0.482336	7.06662	0.424648	0.922749	10	15	PE1	PE family protein	Rv0151c
BCG_0188c	-0.482336	7.06662	0.424648	0.922749	10	15	PE2	PE family protein	Rv0152c
BCG_0423	-0.482336	7.06662	0.424648	0.922749	10	15	-	monooxygenase	Rv0385
BCG_0694c	-0.482336	7.06662	0.424648	0.922749	10	15	mmaA1	methoxy mycolic acid synthase	Rv0645c
BCG_0914c	-0.482336	7.06662	0.424648	0.922749	10	15	-	hypothetical protein	Rv0862c
BCG_1116	-0.482336	7.06662	0.424648	0.922749	10	15	fadD14	long-chain-fatty-acid--CoA ligase	Rv1058
BCG_1203c	-0.482336	7.06662	0.424648	0.922749	10	15	echA11	enoyl-CoA hydratase	Rv1141c
BCG_2478	-0.482336	7.06662	0.424648	0.922749	10	15	mmuM	homocysteine methyltransferase	Rv2458
BCG_2815c	-0.482336	7.06662	0.424648	0.922749	10	15	-	hypothetical protein	Rv2797c
BCG_1205	0.664035	7.06664	0.424648	0.922749	15	10	mcr	alpha-methylacyl-CoA racemase mcr	Rv1143
BCG_2564	0.664035	7.06664	0.424648	0.922749	15	10	-	hypothetical protein	Rv2542
BCG_3689	0.664035	7.06664	0.424648	0.922749	15	10	-	transferase	Rv3631
BCG_0983c	-0.228276	9.40003	0.424249	0.922749	56	70	pknDb	Ser/Thr protein kinase	Rv0931c
BCG_0155c	-0.727857	6.23012	0.424115	0.922749	5	9	-	hypothetical protein	Rv0121c
BCG_2523c	-0.727857	6.23012	0.424115	0.922749	5	9	scoB	succinyl-CoA:3-ketoacid-coenzyme A transferase subunit beta scoB	Rv2503c
BCG_2846c	-0.727857	6.23012	0.424115	0.922749	5	9	-	hypothetical protein	Rv2827c
BCG_3156c	-0.727857	6.23012	0.424115	0.922749	5	9	devR	two component transcriptional regulatory protein DevR	Rv3133c
BCG_3441	-0.727857	6.23012	0.424115	0.922749	5	9	-	hypothetical protein	Rv3369
BCG_0228	0.906417	6.23014	0.424115	0.922749	9	5	-	integral membrane protein	Rv0191
BCG_0599	0.906417	6.23014	0.424115	0.922749	9	5	bpoC	peroxidase bpoC	Rv0554
BCG_2421	0.906417	6.23014	0.424115	0.922749	9	5	-	hypothetical protein	Rv2405
BCG_3192	0.906417	6.23014	0.424115	0.922749	9	5	-	hypothetical protein	Rv3168
BCG_3194	0.906417	6.23014	0.424115	0.922749	9	5	aofH	flavin-containing monoamine oxidase AofH	Rv3170
BCG_3196c	0.906417	6.23014	0.424115	0.922749	9	5	-	hypothetical protein	Rv3172c
BCG_3315c	0.906417	6.23014	0.424115	0.922749	9	5	sigF	RNA polymerase sigma factor SigF	Rv3286c
BCG_3498c	0.906417	6.23014	0.424115	0.922749	9	5	gadB	glutamate decarboxylase gadB	Rv3432c
BCG_1555	-0.287222	8.67068	0.423073	0.922749	33	43	mutA	methylmalonyl-CoA mutase small subunit mutA	Rv1492
BCG_1600	-0.148828	10.6467	0.421644	0.922749	137	162	dnaE	DNA polymerase III subunit alpha	Rv1547
BCG_1178	0.35255	8.20415	0.419396	0.922749	30	25	-	hypothetical protein	Rv1117
BCG_0863c	-0.51694	7.67068	0.418137	0.922749	15	23	-	hypothetical protein	Rv0811c
BCG_1690c	-0.51694	7.67068	0.418137	0.922749	15	23	PE_PGRS30	PE-PGRS family protein	Rv1651c
BCG_2805	-0.51694	7.67068	0.418137	0.922749	15	23	-	hypothetical protein	Rv2787
BCG_0171c	0.39239	7.67071	0.418137	0.922749	21	17	-	transcriptional regulatory protein	Rv0135c
BCG_0695c	0.39239	7.67071	0.418137	0.922749	21	17	lipG	lipase/esterase lipG	Rv0646c
BCG_1559	0.39239	7.67071	0.418137	0.922749	21	17	-	arginine/ornithine transport system ATPase	Rv1496
BCG_3216c	0.39239	7.67071	0.418137	0.922749	21	17	-	hypothetical protein	Rv3194c
BCG_1338	-0.297546	8.63221	0.416848	0.922749	32	42	-	dehydrogenase FAD flavoprotein GMC oxidoreductase	Rv1279
BCG_3116	0.324999	8.63225	0.416848	0.922749	40	34	-	hypothetical protein	Rv3091
BCG_1721	0.22763	9.64197	0.414478	0.922749	78	71	-	acyl-CoA synthetase	Rv1683
BCG_2738c	0.162234	10.377	0.412025	0.91955	127	121	hflX	GTP-binding protein hflX	Rv2725c
BCG_1872c	-0.14801	10.5927	0.411962	0.91955	132	156	glcB	malate synthase G	Rv1837c
BCG_1055	-0.398202	8.15068	0.410725	0.917923	22	31	-	hypothetical protein	Rv0998
BCG_2153c	-0.398202	8.15068	0.410725	0.917923	22	31	-	UDP pyrophosphate phosphatase	Rv2136c
BCG_3845	-0.398202	8.15068	0.410725	0.917923	22	31	rfbD	O-antigen/lipopolysaccharide transport integral membrane protein ABC transporter rfbD	Rv3783
BCG_0382	0.362318	8.15071	0.410725	0.917923	29	24	iniC	isoniazid inductible gene protein iniC	Rv0343
BCG_3450c	-0.30845	8.59268	0.410423	0.917923	31	41	dxs2	1-deoxy-D-xylulose-5-phosphate synthase	Rv3379c
BCG_1005	-0.250146	9.30539	0.408867	0.916957	52	66	sucC	succinyl-CoA synthetase subunit beta	Rv0951
BCG_1652	-0.206224	9.86569	0.40644	0.91215	78	96	lgt	prolipoprotein diacylglyceryl transferase	Rv1614
BCG_1254c	-0.551438	7.59268	0.405457	0.91058	14	22	-	hypothetical protein	Rv1194c
BCG_1479	-0.551438	7.59268	0.405457	0.91058	14	22	lprH	lipoprotein lprH	Rv1418
BCG_0301c	0.408937	7.59271	0.405457	0.91058	20	16	-	hypothetical protein	Rv0263c
BCG_2947c	0.408937	7.59271	0.405457	0.91058	20	16	rnc	ribonuclease III	Rv2925c
BCG_0635	-0.532763	6.94632	0.405145	0.91058	9	14	mce2B	mce-family protein mce2B	Rv0590
BCG_1246c	-0.532763	6.94632	0.405145	0.91058	9	14	-	hypothetical protein	Rv1184c
BCG_1489c	-0.532763	6.94632	0.405145	0.91058	9	14	-	hypothetical protein	Rv1428c
BCG_1507c	-0.532763	6.94632	0.405145	0.91058	9	14	opcA	OXPP cycle protein opcA	Rv1446c
BCG_2252	-0.532763	6.94632	0.405145	0.91058	9	14	-	hypothetical protein	Rv2235
BCG_2358	-0.532763	6.94632	0.405145	0.91058	9	14	-	hypothetical protein	Rv2336
BCG_2753c	-0.532763	6.94632	0.405145	0.91058	9	14	-	alanine rich transferase	Rv2739c
BCG_2922c	-0.532763	6.94632	0.405145	0.91058	9	14	-	hypothetical protein	Rv2901c
BCG_3491c	-0.532763	6.94632	0.405145	0.91058	9	14	-	hypothetical protein	Rv3421c
BCG_0019	0.714111	6.94635	0.405145	0.91058	14	9	trxB2_2	thioredoxin reductase trxB2 (TRXR)	Rv3913
BCG_0501	0.714111	6.94635	0.405145	0.91058	14	9	-	hypothetical protein	Rv0461
BCG_3954c	0.714111	6.94635	0.405145	0.91058	14	9	-	hypothetical protein	Rv3897c
BCG_3222c	0.233279	9.58267	0.404781	0.91058	75	68	UvrD2	DNA helicase II	Rv3198c
BCG_1070	0.338238	8.55207	0.403787	0.91058	38	32	pks16	long-chain-fatty-acid--CoA ligase	Rv1013
BCG_0012	0.372852	8.09521	0.401664	0.91058	28	23	-	hypothetical protein	Rv0012
BCG_0836	0.372852	8.09521	0.401664	0.91058	28	23	-	hypothetical protein	Rv0785
BCG_3517	0.372852	8.09521	0.401664	0.91058	28	23	cut3	cutinase precursor cut3	Rv3451
BCG_3814c	0.372852	8.09521	0.401664	0.91058	28	23	-	hypothetical protein	Rv3755c
BCG_2720	-0.26862	9.2301	0.396515	0.904392	49	63	-	transmembrane alanine and leucine rich protein	Rv2707
BCG_2578c	-0.151167	10.6895	0.396365	0.904392	141	167	alaS	alanyl-tRNA synthetase	Rv2555c
BCG_0160	-0.275231	9.20411	0.392229	0.895886	48	62	treS	trehalose synthase treS	Rv0126
BCG_1556	-0.301457	8.88218	0.392221	0.895886	38	50	mutB	methylmalonyl-CoA mutase	Rv1493
BCG_0837	-0.438743	8.03747	0.392185	0.895886	20	29	-	hypothetical protein	Rv0785
BCG_1769c	-0.438743	8.03747	0.392185	0.895886	20	29	-	penicillin-binding protein	Rv1730c
BCG_2502c	0.384245	8.0375	0.392185	0.895886	27	22	-	hypothetical protein	Rv2484c
BCG_2240c	0.427427	7.51025	0.391933	0.895886	19	15	-	protease	Rv2223c
BCG_3777	0.427427	7.51025	0.391933	0.895886	19	15	-	hypothetical protein	Rv3717
BCG_2736	0.525222	7.46718	0.391933	0.895886	19	14	-	integral membrane protein	Rv2723
BCG_0769	-0.228337	9.49956	0.391099	0.895886	60	75	rplF	50S ribosomal protein L6	Rv0719
BCG_1390	0.241591	9.49961	0.391099	0.895886	71	64	glgP	glycogen phosphorylase glgP	Rv1328
BCG_3226c	0.353083	8.46719	0.389836	0.895886	36	30	-	ATP-dependent DNA helicase	Rv3201c
BCG_0056	-0.868324	6.00773	0.38784	0.892838	4	8	-	hypothetical protein	Rv0025
BCG_0118	-0.868324	6.00773	0.38784	0.892838	4	8	hycP	hydrogenase hycP	Rv0085
BCG_0373	-0.868324	6.00773	0.38784	0.892838	4	8	rmlA	glucose-1-phosphate thymidylyltransferase rmlA	Rv0334
BCG_1320c	-0.868324	6.00773	0.38784	0.892838	4	8	-	hypothetical protein	Rv1261c
BCG_1763c	-0.868324	6.00773	0.38784	0.892838	4	8	-	hypothetical protein	Rv1724c
BCG_1911	-0.868324	6.00773	0.38784	0.892838	4	8	-	hypothetical protein	Rv1875
BCG_1935c	-0.868324	6.00773	0.38784	0.892838	4	8	-	hypothetical protein	Rv1896c
BCG_1958c	-0.868324	6.00773	0.38784	0.892838	4	8	-	hypothetical protein	Rv1919c
BCG_2184c	-0.868324	6.00773	0.38784	0.892838	4	8	-	hypothetical protein	Rv2169c
BCG_2869c	-0.868324	6.00773	0.38784	0.892838	4	8	cobO	cob(I)yrinic acid a,c-diamide adenosyltransferase	Rv2849c
BCG_2965	-0.868324	6.00773	0.38784	0.892838	4	8	-	transposase for insertion sequence element IS1533	Rv2943
BCG_3542	-0.868324	6.00773	0.38784	0.892838	4	8	-	hypothetical protein	Rv3479
BCG_0083	1.04554	6.00775	0.38784	0.892838	8	4	-	hypothetical protein	Rv0052
BCG_0288c	1.04554	6.00775	0.38784	0.892838	8	4	-	hypothetical protein	Rv0250c
BCG_0454	1.04554	6.00775	0.38784	0.892838	8	4	thiO	thiamine biosynthesis oxidoreductase thiO	Rv0415
BCG_0814c	1.04554	6.00775	0.38784	0.892838	8	4	-	hypothetical protein	Rv0762c
BCG_1047c	1.04554	6.00775	0.38784	0.892838	8	4	-	hypothetical protein	Rv0992c
BCG_2012	1.04554	6.00775	0.38784	0.892838	8	4	-	hypothetical protein	Rv1995
BCG_2033	1.04554	6.00775	0.38784	0.892838	8	4	-	hypothetical protein	Rv2016
BCG_2770c	1.04554	6.00775	0.38784	0.892838	8	4	thyX	FAD-dependent thymidylate synthase	Rv2754c
BCG_2782	1.04554	6.00775	0.38784	0.892838	8	4	-	alanine rich hydrolase	Rv2765
BCG_3096	1.04554	6.00775	0.38784	0.892838	8	4	-	hypothetical protein	Rv3071
BCG_3243	1.04554	6.00775	0.38784	0.892838	8	4	-	acetyltransferase	Rv3216
BCG_3958c	1.04554	6.00775	0.38784	0.892838	8	4	-	hypothetical protein	Rv3901c
BCG_2477c	-0.167889	10.4171	0.383696	0.892838	116	139	clpX	ATP-dependent protease ATP-binding subunit ClpX	Rv2457c
BCG_0278	-0.593066	6.81508	0.383562	0.892838	8	13	-	hypothetical protein	Rv0240
BCG_0886c	-0.593066	6.81508	0.383562	0.892838	8	13	PE_PGRS14	PE-PGRS family protein	Rv0834c
BCG_0956c	-0.593066	6.81508	0.383562	0.892838	8	13	accD3	acetyl-coenzyme A carboxylase carboxyl transferase (subunit beta) accD3	Rv0904c
BCG_1718	-0.593066	6.81508	0.383562	0.892838	8	13	-	hypothetical protein	Rv1680
BCG_2473c	-0.593066	6.81508	0.383562	0.892838	8	13	mobA	molybdopterin-guanine dinucleotide biosynthesis protein A	Rv2453c
BCG_2627	-0.593066	6.81508	0.383562	0.892838	8	13	-	hypothetical protein	Rv2602
BCG_2932	-0.593066	6.81508	0.383562	0.892838	8	13	dacB2	D-alanyl-D-alanine carboxypeptidase	Rv2911
BCG_2998c	-0.593066	6.81508	0.383562	0.892838	8	13	thiL	thiamine monophosphate kinase	Rv2977c
BCG_3574c	-0.593066	6.81508	0.383562	0.892838	8	13	-	hypothetical protein	Rv3510c
BCG_0697	0.773988	6.8151	0.383562	0.892838	13	8	-	alpha-mannosidase	Rv0648
BCG_3509c	0.773988	6.8151	0.383562	0.892838	13	8	rplM	50S ribosomal protein L13	Rv3443c
BCG_3246	0.184577	10.1976	0.383429	0.892838	113	106	whiB1_1	transcriptional regulatory protein whiB-like whiB1	Rv3219
BCG_1905c	-0.289211	9.15067	0.383386	0.892838	46	60	-	reductase	Rv1869c
BCG_0679c	0.255033	9.15071	0.383386	0.892838	56	50	echA3	enoyl-CoA hydratase	Rv0632c
BCG_0504c	-0.461665	7.97734	0.382255	0.892838	19	28	-	hypothetical protein	Rv0464c
BCG_0960	-0.461665	7.97734	0.382255	0.892838	19	28	ctpE	metal cation transporter atpase P-type ctpE	Rv0908
BCG_2312	-0.461665	7.97734	0.382255	0.892838	19	28	-	haloalkane dehalogenase	Rv2296
BCG_1806c	0.396608	7.97738	0.382255	0.892838	26	21	-	hypothetical protein	Rv2015c
BCG_1832	0.396608	7.97738	0.382255	0.892838	26	21	PPE28	PPE family protein	Rv1800
BCG_3890c	0.396608	7.97738	0.382255	0.892838	26	21	-	transposase	Rv3827c
BCG_3233c	-0.169957	10.4057	0.381799	0.892838	115	138	-	hypothetical protein	Rv3207c
BCG_1521	0.334639	8.79783	0.380988	0.892838	45	38	-	transcriptional regulatory protein	Rv1460
BCG_2175c	0.258146	9.12323	0.378823	0.892838	55	49	murE	UDP-N-acetylmuramoylalanyl-D-glutamate--2,6-diaminopimelate ligase	Rv2158c
BCG_3936c	0.258146	9.12323	0.378823	0.892838	55	49	-	hypothetical protein	Rv3881c
BCG_1036	-0.520636	7.46715	0.377469	0.892838	13	20	mprA	two component response transcriptional regulatory protein MprA	Rv0981
BCG_0154c	0.553135	7.37698	0.377469	0.892838	18	13	fusA2b	elongation factor G	Rv0120c
BCG_0390	0.553135	7.37698	0.377469	0.892838	18	13	grpE	heat shock protein GrpE	Rv0351
BCG_3822	0.553135	7.37698	0.377469	0.892838	18	13	lpqH	19 kDa lipoprotein antigen precursor lpqH	Rv3763
BCG_1261c	-0.299669	8.7626	0.375142	0.892838	35	46	-	transferase	Rv1201c
BCG_1058	-0.373685	8.37695	0.374893	0.892838	26	36	arcA	arginine deiminase	Rv1001
BCG_0686	-0.304301	9.09517	0.374162	0.892838	44	58	-	(3R)-hydroxyacyl-ACP dehydratase subunit HadC	Rv0637
BCG_0046c	-0.254158	9.38853	0.372653	0.892838	55	70	pbpA	penicillin-binding protein pbpA	Rv0016c
BCG_1676	-0.254158	9.38853	0.372653	0.892838	55	70	uvrA	excinuclease ABC subunit A	Rv1638
BCG_1867	0.205061	9.90662	0.37194	0.892838	93	86	gcvB	glycine dehydrogenase	Rv1832
BCG_2361	-0.48668	7.91461	0.371838	0.892838	18	27	mmpL9a	transmembrane transport protein mmpL9a	Rv2339
BCG_3062c	-0.48668	7.91461	0.371838	0.892838	18	27	-	hypothetical protein	Rv3038c
BCG_0936c	0.41007	7.91464	0.371838	0.892838	25	20	serC	phosphoserine aminotransferase	Rv0884c
BCG_1621	0.41007	7.91464	0.371838	0.892838	25	20	bioA	adenosylmethionine-8-amino-7-oxononanoate aminotransferase	Rv1568
BCG_3054	0.41007	7.91464	0.371838	0.892838	25	20	-	hypothetical protein	Rv3031
BCG_3820c	0.41007	7.91464	0.371838	0.892838	25	20	fadE36	acyl-CoA dehydrogenase fadE36	Rv3761c
BCG_0660c	-0.232712	9.66115	0.370952	0.892838	67	84	-	hypothetical protein	Rv0613c
BCG_3967	-0.259832	9.36526	0.368767	0.891026	54	69	-	hypothetical protein	Rv3910
BCG_1671	-0.389387	8.32964	0.367014	0.887457	25	35	uvrB	excinuclease ABC subunit B	Rv1633
BCG_2880c	-0.389387	8.32964	0.367014	0.887457	25	35	aldC	aldehyde dehydrogenase aldC	Rv2858c
BCG_3647c	-0.389387	8.32964	0.367014	0.887457	25	35	ispD	2-C-methyl-D-erythritol 4-phosphate cytidylyltransferase	Rv3582c
BCG_3740c	0.379064	8.32968	0.367014	0.887457	33	27	whiB4	transcriptional regulatory protein whiB-like whiB4	Rv3681c
BCG_2891c	0.268245	9.0375	0.364529	0.884107	52	46	-	hypothetical protein	Rv2869c
BCG_3523c	0.268245	9.0375	0.364529	0.884107	52	46	rpsD	30S ribosomal protein S4	Rv3458c
BCG_2883c	-0.320193	8.68954	0.362956	0.881622	33	44	mapB	methionine aminopeptidase	Rv2861c
BCG_0085	-0.560885	7.37696	0.361957	0.879859	12	19	ssb	single-stranded DNA-binding protein	Rv0054
BCG_1204c	-0.560885	7.37696	0.361957	0.879859	12	19	echA10	enoyl-CoA hydratase	Rv1142c
BCG_2186	-0.560885	7.37696	0.361957	0.879859	12	19	lppM	lipoprotein lppM	Rv2171
BCG_3461c	-0.560885	7.37696	0.361957	0.879859	12	19	cmaA1	cyclopropane-fatty-acyl-phospholipid synthase 1 cmaA1	Rv3392c
BCG_2300	0.584937	7.28077	0.361957	0.879859	17	12	-	hypothetical protein	Rv2285
BCG_2645	0.584937	7.28077	0.361957	0.879859	17	12	-	hypothetical protein	Rv2618
BCG_1420	0.424787	7.84905	0.360896	0.879859	24	19	-	transcriptional regulatory protein	Rv1358
BCG_1738	0.424787	7.84905	0.360896	0.879859	24	19	-	hypothetical protein	Rv1700
BCG_2616c	0.424787	7.84905	0.360896	0.879859	24	19	ruvA	Holliday junction DNA helicase RuvA	Rv2593c
BCG_3545c	0.424787	7.84905	0.360896	0.879859	24	19	-	integral membrane protein	Rv3481c
BCG_3583	0.424787	7.84905	0.360896	0.879859	24	19	-	hypothetical protein	Rv3519
BCG_3286c	0.261563	9.31762	0.360785	0.879859	63	56	manB	phosphomannomutase	Rv3257c
BCG_0375	-0.196273	10.0666	0.360396	0.879859	90	110	-	hypothetical protein	Rv0515
BCG_2475c	-0.196273	10.0666	0.360396	0.879859	90	110	-	oxidoreductase subunit alpha	Rv2455c
BCG_1669	-0.294767	9.02266	0.359551	0.879859	42	55	coaE	dephospho-CoA kinase/protein folding accessory domain-containing protein	Rv1631
BCG_3785	-0.294767	9.02266	0.359551	0.879859	42	55	-	oxidoreductase	Rv3725
BCG_0283	-0.666534	6.67069	0.359514	0.879859	7	12	-	oxidoreductase	Rv0245
BCG_0707c	-0.666534	6.67069	0.359514	0.879859	7	12	-	integral membrane protein	Rv0658c
BCG_1463	-0.666534	6.67069	0.359514	0.879859	7	12	priA	primosome assembly protein PriA	Rv1402
BCG_1622	-0.666534	6.67069	0.359514	0.879859	7	12	bioF1	8-amino-7-oxononanoate synthase	Rv1569
BCG_2614	-0.666534	6.67069	0.359514	0.879859	7	12	PE_PGRS44	PE-PGRS family protein	Rv2591
BCG_2701c	-0.666534	6.67069	0.359514	0.879859	7	12	-	antibiotic-transport ATP-binding protein ABC transporter	Rv2688c
BCG_3951c	-0.666534	6.67069	0.359514	0.879859	7	12	-	hypothetical protein	Rv3894c
BCG_0547c	0.846925	6.67071	0.359514	0.879859	12	7	-	hypothetical protein	Rv0504c
BCG_2820c	0.846925	6.67071	0.359514	0.879859	12	7	-	hypothetical protein	Rv2802c
BCG_2839c	0.846925	6.67071	0.359514	0.879859	12	7	-	hypothetical protein	Rv2820c
BCG_1547	0.388921	8.28077	0.358842	0.879859	32	26	hemH	ferrochelatase	Rv1485
BCG_2750c	-0.232338	9.82362	0.35803	0.879859	75	94	recA	DNA recombination protein RecA	Rv2737c
BCG_0205	0.308665	8.96195	0.354459	0.879859	50	43	yrbE1B	integral membrane protein YrbE1b	Rv0168
BCG_0573	0.308665	8.96195	0.354459	0.879859	50	43	-	hypothetical protein	Rv0530
BCG_2296	0.308665	8.96195	0.354459	0.879859	50	43	pitB	phosphate-transport permease PitB	Rv2281
BCG_3296	0.21248	10.0078	0.350476	0.872391	100	92	-	hypothetical protein	Rv3267
BCG_0959	0.399483	8.23015	0.350358	0.872391	31	25	-	hypothetical protein	Rv0907
BCG_2181c	0.399483	8.23015	0.350358	0.872391	31	25	-	proline rich membrane protein	Rv2164c
BCG_0447	0.367738	8.61262	0.350062	0.872391	40	33	pta	phosphate acetyltransferase	Rv0408
BCG_3399	-0.544276	7.78031	0.349385	0.872377	16	25	-	hypothetical protein	Rv3329
BCG_0539	0.440941	7.78034	0.349385	0.872377	23	18	-	hypothetical protein	Rv0497
BCG_3076c	0.440941	7.78034	0.349385	0.872377	23	18	nrdI	ribonucleotide reductase stimulatory protein	Rv3052c
BCG_2609c	-0.168164	10.5927	0.348393	0.871932	131	157	secF	preprotein translocase subunit SecF	Rv2586c
BCG_0821	0.217594	9.75372	0.34625	0.867242	84	77	-	short chain dehydrogenase	Rv0769
BCG_2346c	-0.606897	7.28074	0.345268	0.865458	11	18	-	hypothetical protein	Rv2325c
BCG_0090	-0.525633	7.23012	0.345268	0.865458	11	17	-	hypothetical protein	Rv0059
BCG_3736c	-0.525633	7.23012	0.345268	0.865458	11	17	-	hypothetical protein	Rv3678c
BCG_1040c	0.70771	7.23014	0.345268	0.865458	17	11	mscL	large-conductance mechanosensitive channel	Rv0985c
BCG_3125c	0.70771	7.23014	0.345268	0.865458	17	11	smpB	SsrA-binding protein	Rv3100c
BCG_3621c	0.70771	7.23014	0.345268	0.865458	17	11	-	TetR family transcriptional regulator	Rv3557c
BCG_0112	-1.06997	5.74469	0.343873	0.865458	3	7	-	hypothetical protein	Rv0079
BCG_0778c	-1.06997	5.74469	0.343873	0.865458	3	7	serA2	D-3-phosphoglycerate dehydrogenase serA2	Rv0728c
BCG_0828c	-1.06997	5.74469	0.343873	0.865458	3	7	-	hypothetical protein	Rv0776c
BCG_0998	-1.06997	5.74469	0.343873	0.865458	3	7	-	formamidopyrimidine-DNA glycosylase	Rv0944
BCG_1583	-1.06997	5.74469	0.343873	0.865458	3	7	-	hypothetical protein	Rv1531
BCG_1644	-1.06997	5.74469	0.343873	0.865458	3	7	hisI	phosphoribosyl-AMP cyclohydrolase	Rv1606
BCG_2389	-1.06997	5.74469	0.343873	0.865458	3	7	-	hypothetical protein	Rv2375
BCG_3453c	-1.06997	5.74469	0.343873	0.865458	3	7	-	hypothetical protein	Rv3384c
BCG_0130	1.24512	5.74471	0.343873	0.865458	7	3	-	oxidoreductase	Rv0097
BCG_0797	1.24512	5.74471	0.343873	0.865458	7	3	PE_PGRS10	PE-PGRS family protein	Rv0747
BCG_1286c	1.24512	5.74471	0.343873	0.865458	7	3	-	hypothetical protein	Rv1226c
BCG_1662c	1.24512	5.74471	0.343873	0.865458	7	3	-	hypothetical protein	Rv1624c
BCG_1869	1.24512	5.74471	0.343873	0.865458	7	3	-	hydrolase	Rv1834
BCG_1995	1.24512	5.74471	0.343873	0.865458	7	3	-	transcriptional regulatory protein	Rv1956
BCG_2133	1.24512	5.74471	0.343873	0.865458	7	3	lppK	lipoprotein lppK	Rv2116
BCG_2265	1.24512	5.74471	0.343873	0.865458	7	3	-	hypothetical protein	Rv2248
BCG_2572c	1.24512	5.74471	0.343873	0.865458	7	3	-	hypothetical protein	Rv2549c
BCG_2688c	1.24512	5.74471	0.343873	0.865458	7	3	-	hypothetical protein	Rv2675c
BCG_2754	1.24512	5.74471	0.343873	0.865458	7	3	ephG	epoxide hydrolase	Rv2740
BCG_2852c	1.24512	5.74471	0.343873	0.865458	7	3	ugpC	sn-glycerol-3-phosphate transport ATP-binding protein ABC transporter ugpC	Rv2832c
BCG_3057	1.24512	5.74471	0.343873	0.865458	7	3	-	hypothetical protein	Rv3033
BCG_3580	1.24512	5.74471	0.343873	0.865458	7	3	-	hypothetical protein	Rv3517
BCG_3599c	1.24512	5.74471	0.343873	0.865458	7	3	-	acetaldehyde dehydrogenase	Rv3535c
BCG_2818	0.375479	8.57254	0.343328	0.865458	39	32	-	hydrolase	Rv2800
BCG_3069	0.216337	9.96196	0.342744	0.865458	97	89	adhC	NADP-dependent alcohol dehydrogenase adhC	Rv3045
BCG_2872c	0.41083	8.17768	0.341544	0.865458	30	24	mqo	malate:quinone oxidoreductase	Rv2852c
BCG_1385	-0.236654	9.72652	0.340126	0.865458	70	88	fadA4	acetyl-CoA acetyltransferase	Rv1323
BCG_2631c	-0.305451	9.19093	0.3395	0.865458	47	62	-	pyridoxal biosynthesis lyase PdxS	Rv2606c
BCG_0716	0.0750847	12.9474	0.339305	0.865458	732	741	rpoB	DNA-directed RNA polymerase subunit beta	Rv0667
BCG_1233	-0.577673	7.70816	0.337256	0.865458	15	24	mshB	N-Acetyl-1-D-myo-Inosityl-2-amino-2-deoxy-alpha- D-glucopyranoside deacetylase mshB	Rv1170
BCG_2796c	-0.577673	7.70816	0.337256	0.865458	15	24	-	lrp/asnC family transcriptional regulator	Rv2779c
BCG_1264c	0.458757	7.70819	0.337256	0.865458	22	17	-	hypothetical protein	Rv1204c
BCG_3127c	0.458757	7.70819	0.337256	0.865458	22	17	ftsE	cell division ATP-binding protein ftsE	Rv3102c
BCG_0163c	-0.368496	8.53128	0.336392	0.865458	29	40	fbpC	hypothetical protein	Rv0129c
BCG_0685	-0.368496	8.53128	0.336392	0.865458	29	40	-	(3R)-hydroxyacyl-ACP dehydratase subunit HadB	Rv0636
BCG_1217	-0.368496	8.53128	0.336392	0.865458	29	40	-	hypothetical protein	Rv1156
BCG_0060	0.38367	8.53132	0.336392	0.865458	38	31	-	hypothetical protein	Rv0029
BCG_1637	-0.263174	9.44511	0.336256	0.865458	57	73	hisD	histidinol dehydrogenase	Rv1599
BCG_2613	-0.312956	9.16421	0.334997	0.865458	46	61	fadD9	fatty-acid-CoA ligase fadD9	Rv2590
BCG_1399	0.359821	8.84906	0.332874	0.864719	47	39	-	integral membrane protein	Rv1337
BCG_3005	0.359821	8.84906	0.332874	0.864719	47	39	ppk	polyphosphate kinase	Rv2984
BCG_1161c	-0.758142	6.51023	0.332514	0.864719	6	11	-	hypothetical protein	Rv1101c
BCG_2025c	-0.758142	6.51023	0.332514	0.864719	6	11	-	hypothetical protein	Rv2008c
BCG_2493	-0.758142	6.51023	0.332514	0.864719	6	11	-	hypothetical protein	Rv2473
BCG_2643	-0.758142	6.51023	0.332514	0.864719	6	11	-	hypothetical protein	Rv2616
BCG_2930c	-0.758142	6.51023	0.332514	0.864719	6	11	rpsP	30S ribosomal protein S16	Rv2909c
BCG_2940c	-0.758142	6.51023	0.332514	0.864719	6	11	glnB	nitrogen regulatory protein P-II glnB	Rv2919c
BCG_2014	0.937854	6.51025	0.332514	0.864719	11	6	ctpF	metal cation transporter P-type atpase A ctpF	Rv1997
BCG_2664	0.937854	6.51025	0.332514	0.864719	11	6	dedA	transmembrane protein dedA	Rv2637
BCG_2905	0.937854	6.51025	0.332514	0.864719	11	6	-	transcriptional regulatory protein	Rv2884
BCG_3832c	0.937854	6.51025	0.332514	0.864719	11	6	-	hypothetical protein	Rv3771c
BCG_3894	0.937854	6.51025	0.332514	0.864719	11	6	-	hypothetical protein	Rv3831
BCG_1503	-0.464569	8.12319	0.33238	0.864719	21	31	bisC	biotin sulfoxide reductase bisC	Rv1442
BCG_2250	-0.464569	8.12319	0.33238	0.864719	21	31	-	hypothetical protein	Rv2232
BCG_0637	0.423051	8.12323	0.33238	0.864719	29	23	mce2Da	mce-family protein mce2Da	Rv0592
BCG_1528c	0.423051	8.12323	0.33238	0.864719	29	23	fadE15	acyl-CoA dehydrogenase fadE15	Rv1467c
BCG_1700	0.423051	8.12323	0.33238	0.864719	29	23	pks7	polyketide synthase pks7	Rv1661
BCG_3067c	0.221884	9.89854	0.33202	0.864719	93	85	ctaD	cytochrome C oxidase polypeptide I ctaD	Rv3043c
BCG_2637c	-0.57392	7.1232	0.327256	0.863376	10	16	pgsA1	phosphatidylinositol synthase pgsA1	Rv2612c
BCG_3285c	-0.57392	7.1232	0.327256	0.863376	10	16	-	hypothetical protein	Rv3256c
[truncated: 1,216 more rows]

## Sheet: CRP_regulon
Bai et al 2005	Characterization of Mycobacterium tuberculosis Rv3676 ( CRP Mt ), a Cyclic AMP Receptor Characterization of Mycobacterium tuberculosis Rv3676 ( CRP Mt ), a Cyclic AMP Receptor Protein-Like DNA Binding Protein	Y. akter et al 2008	Genome scale portrait of cAMP-receptor protein (CRP) regulons in mycobacteria points to their Genome scale portrain of cAMP receptor protein (CRP) regulons in mycobaceria poits to their role in pathogenesis.	Y. akter et al 2008	Core genes regulated among Mtb M. leprae, M. avium subsp. paratuberculosis and M. smegmatis				Joined predicted CRP regulated genes based on CRP site in operon, marked yellow only based on E. coli CRP binding motif
CRP binding site pred or in pred. operon		CRP binding site pred or in pred. operon				crp repressed genes			CRP binding site pred or in predicted operon |Combining the two studies
Rv0002	dnaN	Rv0019c	fhaB	Rv0751c	mmsB	Rv0099	fadD10		Rv0002	dnaN	Rv3924c
Rv0019c	fhaB	Rv0103c	ctpB	Rv0752c	fadE9	Rv0188	Rv0188		Rv0019c	fhaB
Rv0134	ephF	Rv0104	Rv0104	Rv0904c	accD3	Rv1623c	cydA		Rv0103c	ctpB
Rv0249c	Rv0249c	Rv0452	Rv0452	Rv0905	echA6	Rv2485c	lipQ		Rv0104	Rv0104
Rv0256c	PPE2	Rv0453	PPE11	Rv0906	Rv0906	Rv3613c	Rv3613c		Rv0134	ephF
Rv0429c	def	Rv0520	Rv0520	Rv0907	Rv0907	Rv3614c	espD		Rv0249c	Rv0249c
Rv0451c	mmpS4	Rv0643c	mmaA3	Rv0908	ctpE	Rv3615c	espC		Rv0256c	PPE2
Rv0453	PPE11	Rv0751c	mmsB	Rv0950c	Rv0950c	Rv3616c	espA		Rv0429c	def
Rv0457c	Rv0457c	Rv0752c	fadE9	Rv0951	sucC	crp upregulated			Rv0451c	mmpS4
Rv0458	Rv0458	Rv0884c	serC	Rv0952	sucD	Rv0483	lprQ		Rv0452	Rv0452
Rv0651	rplJ	Rv0885	Rv0885	Rv0992c	Rv0992c	Rv0867c	rpfA		Rv0453	PPE11
Rv0658c	Rv0658c	Rv0904c	accD3	Rv0993	galU	Rv1387	PPE20		Rv0457c	Rv0457c
Rv0680c	Rv0680c	Rv0905	echA6	Rv2406c	Rv2406c	Rv1592c	Rv1592c		Rv0458	Rv0458
Rv0681	Rv0681	Rv0906	Rv0906	Rv2699c	Rv2699c	Rv2428	ahpC		Rv0520	Rv0520
Rv0805	Rv0805	Rv0907	Rv0907	Rv2700	Rv2700	Rv2930	fadD26		Rv0643c	mmaA3
Rv0851c	Rv0851c	Rv0908	ctpE	Rv2918c	glnD	Rv3136	PPE51		Rv0651	rplJ
Rv0852	fadD16	Rv0950c	Rv0950c	Rv3645	Rv3645	Rv3219	whiB1		Rv0658c	Rv0658c
Rv0867c	rpfA	Rv0951	sucC	Rv3803c	fbpD				Rv0680c	Rv0680c
Rv0884c	serC	Rv0952	sucD						Rv0681	Rv0681
Rv0950c	Rv0950c	Rv0992c	Rv0992c			Cmr regulated			Rv0751c	mmsB
Rv0951	sucC	Rv0993	galU			CP003248 623143..624708	#N/A		Rv0752c	fadE9
Rv0996	Rv0996	Rv1158c	Rv1158c			Rv0440	groEL2		Rv0805	Rv0805
Rv1092c	coaA	Rv1159	pimE			Rv1240	mdh		Rv0851c	Rv0851c
Rv1158c	Rv1158c	Rv1185c	fadD21			Rv1265	Rv1265		Rv0852	fadD16
Rv1159	pimE	Rv1230c	Rv1230c						Rv0867c	rpfA
Rv1185c	fadD21	Rv1386	PE15			WhiB1 regulated			Rv0884c	serC
Rv1230c	Rv1230c	Rv1552	frdA			Rv0440	groEL2		Rv0885	Rv0885
Rv1256c	cyp130	Rv1566c	Rv1566c						Rv0904c	accD3
Rv1386	PE15	Rv1581c	Rv1581c						Rv0905	echA6
Rv1405c	Rv1405c	Rv1759c	wag22						Rv0906	Rv0906
Rv1406c	fmt	Rv1760	Rv1760						Rv0907	Rv0907
Rv1552	frdA	Rv1810	Rv1810						Rv0908	ctpE
Rv1566c	Rv1566c	Rv2336	Rv2336						Rv0950c	Rv0950c
Rv1581c	Rv1581c	Rv2406c	Rv2406c						Rv0951	sucC
Rv1759c	wag22	Rv2407	Rv2407						Rv0952	sucD
Rv1779c	Rv1779c	Rv2408	PE24						Rv0992c	Rv0992c
Rv1780	Rv1780	Rv2495c	bkdC						Rv0993	galU
Rv1810	Rv1810	Rv2591	PE_PGRS44						Rv0996	Rv0996
Rv1976c	Rv1976c	Rv2650c	Rv2650c						Rv1092c	coaA
Rv1977	Rv1977	Rv2699c	Rv2699c						Rv1158c	Rv1158c
Rv1990c	Rv1990c	Rv2700	Rv2700						Rv1159	pimE
Rv2077c	Rv2077c	Rv2918c	glnD						Rv1185c	fadD21
Rv2078	Rv2078	Rv3031	Rv3031						Rv1230c	Rv1230c
Rv2124c	metH	Rv3113	Rv3113						Rv1256c	cyp130
Rv2336	Rv2336	Rv3323c	moaX						Rv1386	PE15
Rv2342	Rv2342	Rv3505	fadE27						Rv1405c	Rv1405c
Rv2385	mbtJ	Rv3617	ephA						Rv1406c	fmt
Rv2396	PE_PGRS41	Rv3645	Rv3645						Rv1552	frdA
Rv2406c	Rv2406c	Rv3650	PE33						Rv1566c	Rv1566c
Rv2407	Rv2407	Rv3690	Rv3690						Rv1581c	Rv1581c
Rv2408	PE24	Rv3803c	fbpD						Rv1759c	wag22
Rv2591	PE_PGRS44								Rv1760	Rv1760
Rv2699c	Rv2699c								Rv1779c	Rv1779c
Rv2700	Rv2700								Rv1780	Rv1780
Rv3050c	Rv3050c								Rv1810	Rv1810
Rv3063	cstA								Rv1976c	Rv1976c
Rv3295	Rv3295								Rv1977	Rv1977
Rv3454	Rv3454								Rv1990c	Rv1990c
Rv3650	PE33								Rv2077c	Rv2077c
Rv3652	PE_PGRS60								Rv2078	Rv2078
Rv3724A	cut5a								Rv2124c	metH
Rv3729	Rv3729								Rv2336	Rv2336
Rv3843c	Rv3843c								Rv2342	Rv2342
Rv3844	Rv3844								Rv2385	mbtJ
Rv3857c	Rv3857c								Rv2396	PE_PGRS41
Rv3879c	espK								Rv2406c	Rv2406c
Rv3893c	PE36								Rv2407	Rv2407
									Rv2408	PE24
									Rv2495c	bkdC
									Rv2591	PE_PGRS44
									Rv2650c	Rv2650c
									Rv2699c	Rv2699c
									Rv2700	Rv2700
									Rv2918c	glnD
									Rv3031	Rv3031
									Rv3050c	Rv3050c
									Rv3063	cstA
									Rv3113	Rv3113
									Rv3295	Rv3295
									Rv3323c	moaX
									Rv3454	Rv3454
									Rv3505	fadE27
									Rv3617	ephA
									Rv3645	Rv3645
									Rv3650	PE33
									Rv3652	PE_PGRS60
									Rv3690	Rv3690
									Rv3724A	cut5a
									Rv3729	Rv3729
									Rv3803c	fbpD
									Rv3843c	Rv3843c
									Rv3844	Rv3844
									Rv3857c	Rv3857c
									Rv3879c	espK
									Rv3893c	PE36

## Sheet: PhoP func. cat
PMID 18946503
PhoP/R
Initial hypoxic
response
Rv1812c	-
Rv1996	-
Rv2628	-
Rv2630	-
Rv2780	ald
Rv3127	-
Rv3129	-
Rv3132c	devS/dosS
Rv3133c	devR/dosR
Rv3143	-
Enduringhypoxic
response	bglS
Rv0250c	-
Rv0251c	hsp
Rv0847	lpqS
Rv0967	csoR
Rv2137c	-
Rv2389c	rpfD
Rv2390c	-
Rv2628	-
Rv2642	-
Rv3161c	-
Rv3269	-
Rv3862c	whiB6
Rv3864	espE
RD1region
Rv3864	espE
Rv3865	espF
Rv3866	espG1
Rv3867	espH
Rv3873	PPE68
Rv3876	espI
Rv3877	eccD1
Rv3878	espJ
Rv3879c	espK
Rv3880c	espL
Rv3881c	espB
Respiration
Rv2329c	narK1
Rv2391	nirA
Rv2392	cysH
Rv2780	ald
Rv3246	nuoB
Rv3147	nuoC
Rv3148	nuoD
Rv3155	nuoK
Rv0467	icl
Lipidmetabolism
Rv1180	pks3
Rv1184c	-
Rv1185c	fadD21
Rv2524c	fas
Rv2590c	fadD9
Rv3487c	lipF
Rv3825c	pks2
Stressproteins
Rv0251c	hsp
Rv0440	groEL2
Rv3269	-

## Sheet: AnnotationTuberculist2017
Gene name	Rv number	Type	Function	Product	Comments	Functional category	Proteomics	Mutation	Regulon
thrV	MTB000009	tRNA	-	tRNA-Thr (TGT)	thrV, tRNA-Thr, anticodon tgt, length = 72	stable RNAs<br />		Check for mutants available at TARGET website		http://tuberculist.epfl.ch/quicksearch.php?gene+name=MTB000009&submit=Search
serV	MTB000046	tRNA	-	tRNA-Ser (GGA)	serV, tRNA-Ser, anticodon gga, length = 86	stable RNAs<br />		Check for mutants available at TARGET website		http://tuberculist.epfl.ch/quicksearch.php?gene+name=MTB000046&submit=Search
dnaA	Rv0001	CDS	Plays an important role in the initiation and regulation of chromosomal replication. Binds to the origin of replication; it binds specifically double-stranded DNA at a 9 bp consensus (DNAA box): 5'-TTATC(C/A)A(C/A)A-3'. DNAA binds to ATP and to acidic phospholipids. DNAA protein binds the origin of replication (oriC), ATP and ADP, and exhibited weak ATPase activity.	Chromosomal replication initiator protein DnaA	Rv0001, (MT0001, MTV029.01, P49993), len: 507 aa. dnaA, chromosomal replication initiator protein (see citations below), equivalent to other Mycobacterial chromosomal replication initiator proteins. Also highly similar to others except in N-terminus e.g. Q9ZH75|DNAA_STRCH chromosomal replication initiator protein from Streptomyces chrysomallus (624 aa). Contains PS00017 ATP/GTP-binding site motif…	information pathways<br />	Identified in the cell wall and cell membrane fractions of M. tuberculosis H37Rv using 2DLC/MS (See Mawuenyega et al., 2005). Identified by mass spectrometry in Triton X-114 extracts of M. tuberculosis H37Rv (See Malen et al., 2010). Identified by mass spectrometry in M. tuberculosis H37Rv-infected guinea pig lungs at 90 days but not 30 days (See Kruh et al., 2010). Identified by mass spectrometr…	essential gene by Himar1-based transposon mutagenesis in H37Rv strain (see Sassetti et al., 2003). Essential gene for in vitro growth of H37Rv, by sequencing of Himar1-based transposon mutagenesis (See Griffin et al., 2011). Check for mutants available at TARGET website	Predicted to be in the RelA|Rv2583c regulon (See Dahl et al., 2003).	http://tuberculist.epfl.ch/quicksearch.php?gene+name=Rv0001&submit=Search
dnaN	Rv0002	CDS	DNA polymerase III is a complex, multichain enzyme responsible for most of the replicative synthesis in bacteria. This DNA polymerase also exhibits 3' to 5' exonuclease activity. The beta chain is required for initiation of replication once it is clamped onto DNA, it slides freely (bidirectional and ATP-independent) along duplex DNA [catalytic activity: N deoxynucleoside triphosphate = N diphosph…	DNA polymerase III (beta chain) DnaN (DNA nucleotidyltransferase)	Rv0002, (MTV029.02, MTCY10H4.0), len: 402 aa. DnaN, DNA polymerase III (beta chain) (see citations below), equivalent to other Mycobacterial DNA polymerases III beta chain. Also highly similar to others e.g. P27903|DP3B_STRCO DNA polymerase III beta chain from Streptomyces coelicolor (376 aa). Overlaps and extends CDS in neighbouring cosmid MTCY10H4.01.	information pathways<br />	Identified in culture filtrates of M. tuberculosis H37Rv (See Malen et al., 2007). Identified by mass spectrometry in Triton X-114 extracts of M. tuberculosis H37Rv (See Malen et al., 2010). Identified by mass spectrometry in the culture filtrate, membrane protein fraction, and whole cell lysates of M. tuberculosis H37Rv (See de Souza et al., 2011).	Essential gene for in vitro growth of H37Rv, by sequencing of Himar1-based transposon mutagenesis (See Griffin et al., 2011). Check for mutants available at TARGET website		http://tuberculist.epfl.ch/quicksearch.php?gene+name=Rv0002&submit=Search
recF	Rv0003	CDS	The RECF protein is involved in DNA metabolism and recombination; it is required for DNA replication and normal sos inducibility. RECF binds preferentially to single-stranded, linear DNA. It also seems to bind ATP.	DNA replication and repair protein RecF (single-strand DNA binding protein)	Rv0003, (MTCY10H4.01), len: 385 aa. RecF, DNA replication and repair protein (see citations below), equivalent to other mycobacterial DNA replication and repair proteins. Also highly similar to many others. Contains PS00017 ATP/GTP-binding site motif A (P-loop), PS00617 RecF protein signature 1, and PS00618 RecF protein signature 2. Belongs to the RecF family.	information pathways<br />	Identified in the cytosol and cell membrane fraction of M. tuberculosis H37Rv using 2DLC/MS (See Mawuenyega et al., 2005). Identified by mass spectrometry in whole cell lysates of M. tuberculosis H37Rv but not the culture filtrate or membrane protein fraction (See de Souza et al., 2011).	non essential gene by Himar1-based transposon mutagenesis in H37Rv and CDC1551 strains (see Sassetti et al., 2003 and Lamichhane et al., 2003). Check for mutants available at TARGET website	Predicted to be in the IdeR|Rv2711 regulon (See Gold et al., 2001).	http://tuberculist.epfl.ch/quicksearch.php?gene+name=Rv0003&submit=Search
Rv0004	Rv0004	CDS	Function unknown	Conserved hypothetical protein	Rv0004, (MTCY10H4.02), len: 187 aa. Conserved hypothetical protein (see Salazar et al., 1996). Belongs to superfamily DUF721; this family contains several actinomycete proteins of unknown function.	conserved hypotheticals<br />Prediction based on GO and InterPro: information pathways (See Mazandu and Mulder, 2012)		non essential gene by Himar1-based transposon mutagenesis in H37Rv strain (see Sassetti et al., 2003). Check for mutants available at TARGET website		http://tuberculist.epfl.ch/quicksearch.php?gene+name=Rv0004&submit=Search
gyrB	Rv0005	CDS	DNA gyrase negatively supercoils closed circular double-stranded DNA in an ATP-dependent manner and also catalyzes the interconversion of other topological isomers of double-stranded DNA rings, including catenanes and knotted rings [catalytic activity: ATP-dependent breakage, passage and rejoining of double-stranded DNA].	DNA gyrase (subunit B) GyrB (DNA topoisomerase (ATP-hydrolysing)) (DNA topoisomerase II) (type II DNA topoisomerase)	Rv0005, (MTCY10H4.03), len: 675 aa. GyrB, DNA gyrase subunit B (see citations below). Contains PS00177 DNA topoisomerase II signature. Belongs to the type II topoisomerase family. Start changed since first submission (-39 aa).	information pathways<br />	Identified by proteomics at the Statens Serum Institute (Denmark) (see Rosenkrands et al., 2000). Identified in the membrane fraction of M. tuberculosis H37Rv using 1D-SDS-PAGE and uLC-MS/MS (See Gu et al., 2003). Identified in the cell wall fraction of M. tuberculosis H37Rv using 2DLC/MS (See Mawuenyega et al., 2005). Identified by mass spectrometry in whole cell lysates of M. tuberculosis H37Rv…	essential gene by Himar1-based transposon mutagenesis in H37Rv strain (see Sassetti et al., 2003). Essential gene for in vitro growth of H37Rv, by sequencing of Himar1-based transposon mutagenesis (See Griffin et al., 2011). Check for mutants available at TARGET website		http://tuberculist.epfl.ch/quicksearch.php?gene+name=Rv0005&submit=Search
gyrA	Rv0006	CDS	DNA gyrase negatively supercoils closed circular double-stranded DNA in an ATP-dependent manner and also catalyzes the interconversion of other topological isomers of double-stranded DNA rings, including catenanes and knotted rings [catalytic activity: ATP-dependent breakage, passage and rejoining of double-stranded DNA].	DNA gyrase (subunit A) GyrA (DNA topoisomerase (ATP-hydrolysing)) (DNA topoisomerase II) (type II DNA topoisomerase)	Rv0006, (MTCY10H4.04), len: 838 aa. GyrA, DNA gyrase subunit A (see citations below). Contains PS00018 EF-hand calcium-binding domain.	information pathways<br />	Identified in the membrane fraction of M. tuberculosis H37Rv using 1D-SDS-PAGE and uLC-MS/MS (See Gu et al., 2003). Identified in the membrane fraction of M. tuberculosis H37Rv using nanoLC-MS/MS (See Xiong et al., 2005). Identified by mass spectrometry in Triton X-114 extracts of M. tuberculosis H37Rv (See Malen et al., 2010). Identified by mass spectrometry in the membrane protein fraction and …	Essential gene for in vitro growth of H37Rv, by sequencing of Himar1-based transposon mutagenesis (See Griffin et al., 2011). Check for mutants available at TARGET website		http://tuberculist.epfl.ch/quicksearch.php?gene+name=Rv0006&submit=Search
Rv0007	Rv0007	CDS	Unknown	Possible conserved membrane protein	Rv0007, (MTCY10H4.05), len: 304 aa. Possible conserved membrane protein. A core mycobacterial gene; conserved in mycobacterial strains (See Marmiesse et al., 2004).	cell wall and cell processes<br />	Identified in the membrane fraction of M. tuberculosis H37Rv using nanoLC-MS/MS; predicted integral membrane protein (See Xiong et al., 2005). Identified by mass spectrometry in Triton X-114 extracts of M. tuberculosis H37Rv (See Malen et al., 2010). Identified by mass spectrometry in the membrane protein fraction and whole cell lysates of M. tuberculosis H37Rv but not the culture filtrate (See d…	Check for mutants available at TARGET website		http://tuberculist.epfl.ch/quicksearch.php?gene+name=Rv0007&submit=Search
Rv0008c	Rv0008c	CDS	Unknown	Possible membrane protein	Rv0008c, (MTCY10H4.07c), len: 145 aa. Possible membrane protein.	cell wall and cell processes<br />	Identified in the membrane fraction of M. tuberculosis H37Rv using 1D-SDS-PAGE and uLC-MS/MS; predicted transmembrane protein (See Gu et al., 2003). Identified in the membrane fraction of M. tuberculosis H37Rv using nanoLC-MS/MS; predicted integral membrane protein (See Xiong et al., 2005). Identified by mass spectrometry in Triton X-114 extracts of M. tuberculosis H37Rv (See Malen et al., 2010).…	non essential gene by Himar1-based transposon mutagenesis in H37Rv strain (see Sassetti et al., 2003). Non-essential gene for in vitro growth of H37Rv, by sequencing of Himar1-based transposon mutagenesis (See Griffin et al., 2011). Check for mutants available at TARGET website		http://tuberculist.epfl.ch/quicksearch.php?gene+name=Rv0008c&submit=Search
ppiA	Rv0009	CDS	PPIases accelerate the folding of proteins [catalytic activity: cis-trans isomerization of proline imidic peptide bonds in oligopeptides].	Probable iron-regulated peptidyl-prolyl cis-trans isomerase A PpiA (PPIase A) (rotamase A)	Rv0009, (MTCY10H4.08), len: 182 aa. Probable ppiA (alternate gene name: cfp22), iron-regulated peptidyl-prolyl cis-trans isomerase A. Belongs to the cyclophilin-type PPIase family. Alternative start codon has been suggested.	information pathways<br />	The product of this CDS corresponds to spots 4_74, 4_10, 3_328 and 3_361 identified in culture supernatant by proteomics at the Max Planck Institute for Infection Biology, Berlin, Germany, spots 0009 also identified by the Statens Serum Institute (Denmark), and spot identified in the University of California (USA) (see citations below). Identified in the membrane fraction of M. tuberculosis H37Rv…	non essential gene by Himar1-based transposon mutagenesis in H37Rv strain (see Sassetti et al., 2003). Non-essential gene for in vitro growth of H37Rv, but essential for in vitro growth on cholesterol; by sequencing of Himar1-based transposon mutagenesis (See Griffin et al., 2011). Check for mutants available at TARGET website	Predicted to be in the IdeR|Rv2711 regulon (See Prakash et al., 2005). Predicted to be in the RelA|Rv2583c regulon (See Dahl et al., 2003).	http://tuberculist.epfl.ch/quicksearch.php?gene+name=Rv0009&submit=Search
Rv0010c	Rv0010c	CDS	Unknown	Probable conserved membrane protein	Rv0010c, (MTCY10H4.10c), len: 141 aa. Probable conserved membrane protein. Belongs to superfamily DUF2581, conserved in the Actinomycetales. A core mycobacterial gene; conserved in mycobacterial strains (See Marmiesse et al., 2004).	cell wall and cell processes<br />	Identified by mass spectrometry in Triton X-114 extracts of M. tuberculosis H37Rv (See Malen et al., 2010). Identified by mass spectrometry in the membrane protein fraction of M. tuberculosis H37Rv but not the culture filtrate or membrane protein fraction (See de Souza et al., 2011).	non essential gene by Himar1-based transposon mutagenesis in H37Rv strain (see Sassetti et al., 2003). Required for survival in primary murine macrophages, by transposon site hybridization (TraSH) in H37Rv (See Rengarajan et al., 2005). Check for mutants available at TARGET website		http://tuberculist.epfl.ch/quicksearch.php?gene+name=Rv0010c&submit=Search
Rv0011c	Rv0011c	CDS	Unknown	Probable conserved transmembrane protein	Rv0011c, (MTCY10H4.11c), len: 93 aa. Probable conserved transmembrane protein. Belongs to uncharacterized protein family UPF0233. A core mycobacterial gene; conserved in mycobacterial strains (See Marmiesse et al., 2004).	cell wall and cell processes<br />	Identified by mass spectrometry in Triton X-114 extracts of M. tuberculosis H37Rv (See Malen et al., 2010). Identified by mass spectrometry in the membrane protein fraction and whole cell lysates of M. tuberculosis H37Rv but not the culture filtrate; enriched in the membrane fraction and predicted N-terminal signal peptide is uncleaved (See de Souza et al., 2011).	non essential gene by Himar1-based transposon mutagenesis in H37Rv strain (see Sassetti et al., 2003). Check for mutants available at TARGET website		http://tuberculist.epfl.ch/quicksearch.php?gene+name=Rv0011c&submit=Search
Rv0012	Rv0012	CDS	Unknown	Probable conserved membrane protein	Rv0012, (MTCY10H4.12), len: 262 aa. Probable conserved membrane protein. Belongs to superfamily DUF881. Contains probable N-terminal signal sequence.	cell wall and cell processes<br />	Predicted secreted protein - identified in culture filtrates of M. tuberculosis H37Rv; signal peptide predicted (See Malen et al., 2007). Identified in the cell membrane fraction of M. tuberculosis H37Rv using 2DLC/MS (See Mawuenyega et al., 2005).	non essential gene by Himar1-based transposon mutagenesis in H37Rv strain (see Sassetti et al., 2003). Non-essential gene for in vitro growth of H37Rv, by sequencing of Himar1-based transposon mutagenesis (See Griffin et al., 2011). Check for mutants available at TARGET website		http://tuberculist.epfl.ch/quicksearch.php?gene+name=Rv0012&submit=Search
trpG	Rv0013	CDS	Possibly involved in biosynthesis of tryptophan (at the first step). Supposed tetramer of two components I and two components II: component I (Rv1609|trpE) catalyzes the formation of anthranilate using ammonia rather than glutamine, whereas component II (Rv0013|trpG) provides glutamine amidotransferase activity. Possibly participates in the tryptophan-dependent indole-3-acetic acid production [ca…	Possible anthranilate synthase component II TrpG (glutamine amidotransferase)	Rv0013, (MTCY10H4.13), len: 232 aa. Possible trpG, anthranilate synthase component II (glutamine amidotransferase). Contains PS00606 Beta-ketoacyl synthases active site; and PS00442 Glutamine amidotransferases class-I active site. Similarity to other type-1 glutamine amidotransferase domains. Note that previously known as pabA.	intermediary metabolism and respiration<br />	Identified in the membrane fraction of M. tuberculosis H37Rv using 1D-SDS-PAGE and uLC-MS/MS (See Gu et al., 2003). Identified by mass spectrometry in whole cell lysates of M. tuberculosis H37Rv but not the culture filtrate or membrane protein fraction (See de Souza et al., 2011).	Essential gene for in vitro growth of H37Rv, by sequencing of Himar1-based transposon mutagenesis (See Griffin et al., 2011). Check for mutants available at TARGET website		http://tuberculist.epfl.ch/quicksearch.php?gene+name=Rv0013&submit=Search
pknB	Rv0014c	CDS	Involved in signal transduction (via phosphorylation). Thought to regulate cell division/differentiation. Can phosphorylate the peptide substrate myelin basic protein (MBP) [catalytic activity: ATP + a protein = ADP + a phosphoprotein].	Transmembrane serine/threonine-protein kinase B PknB (protein kinase B) (STPK B)	Rv0014c, (MTCY10H4.14c), len: 626 aa. PknB, transmembrane serine/threonine-protein kinase (see citations below). Contains PS00107 Protein kinases ATP-binding region signature, and PS00108 Serine/Threonine protein kinases active-site signature. Contains Hank's kinase subdomain. Belongs to the Ser/Thr family of protein kinases. Experimental studies show evidence of auto-phosphorylation on serine/th…	regulatory proteins<br />	Identified by mass spectrometry in Triton X-114 extracts of M. tuberculosis H37Rv (See Malen et al., 2010). Identified by mass spectrometry in M. tuberculosis H37Rv-infected guinea pig lungs at 90 days but not 30 days (See Kruh et al., 2010). Identified by mass spectrometry in the culture filtrate, membrane protein fraction, and whole cell lysates of M. tuberculosis H37Rv (See de Souza et al., 20…	essential gene by Himar1-based transposon mutagenesis in H37Rv strain (see Sassetti et al., 2003). Essential gene, shown with M. tuberculosis H37Rv pknB|Rv0014c conditional mutant (See Forti et al., 2009). Essential gene for in vitro growth of H37Rv, by sequencing of Himar1-based transposon mutagenesis (See Griffin et al., 2011). Check for mutants available at TARGET website		http://tuberculist.epfl.ch/quicksearch.php?gene+name=Rv0014c&submit=Search
pknA	Rv0015c	CDS	Involved in signal transduction (via phosphorylation). Thought to regulate morphological changes associated with cell division/differentiation process. Phosphorylates at serine and threonine residues [catalytic activity: ATP + a protein = ADP + a phosphoprotein].	Transmembrane serine/threonine-protein kinase A PknA (protein kinase A) (STPK A)	Rv0015c, (MTCY10H4.15c), len: 431 aa. PknA, transmembrane serine/threonine-protein kinase, magnesium/manganese dependent (see citations below). Contains PS00108 Serine/Threonine protein kinases active-site signature. Contains Hank's kinase subdomain. Belongs to the Ser/Thr family of protein kinases. It has been shown that sodium orthovanadate inhibits the activity of the enzyme in vitro.	regulatory proteins<br />	Identified in the cytosol of M. tuberculosis H37Rv using 2DLC/MS (See Mawuenyega et al., 2005). Predicted transmembrane protein - identified in culture filtrates of M. tuberculosis H37Rv; signal peptide predicted (See Malen et al., 2007). Identified by mass spectrometry in M. tuberculosis H37Rv-infected guinea pig lungs at 30 and 90 days (See Kruh et al., 2010).	essential gene by Himar1-based transposon mutagenesis in H37Rv strain (see Sassetti et al., 2003). Essential gene for in vitro growth of H37Rv, by sequencing of Himar1-based transposon mutagenesis (See Griffin et al., 2011). Check for mutants available at TARGET website		http://tuberculist.epfl.ch/quicksearch.php?gene+name=Rv0015c&submit=Search
pbpA	Rv0016c	CDS	Involved in peptidoglycan synthesis (at the final stages). Cell wall formation; PBPA is supposed to be responsible for the determination of the rod shape of the cell. It synthesizes cross-linked peptidoglycan from lipid intermediates.	Probable penicillin-binding protein PbpA	Rv0016c, (MTCY10H4.16c), len: 491 aa. Probable pbpA, penicillin-binding protein, similar to many.	cell wall and cell processes<br />	Identified in the cytosol of M. tuberculosis H37Rv using 2DLC/MS (See Mawuenyega et al., 2005). Identified by mass spectrometry in Triton X-114 extracts of M. tuberculosis H37Rv (See Malen et al., 2010). Identified by mass spectrometry in the membrane protein fraction and whole cell lysates of M. tuberculosis H37Rv but not the culture filtrate (See de Souza et al., 2011). Translational start site…	non essential gene by Himar1-based transposon mutagenesis in H37Rv and CDC1551 strains (see Sassetti et al., 2003 and Lamichhane et al., 2003). Check for mutants available at TARGET website		http://tuberculist.epfl.ch/quicksearch.php?gene+name=Rv0016c&submit=Search
rodA	Rv0017c	CDS	This is a septum-peptidoglycan biosynthetic protein, involved in cell wall formation. Plays a role in the stabilization of the FTSZ ring during cell division.	Probable cell division protein RodA	Rv0017c, (MTCY10H4.17c), len: 469 aa. Probable rodA (alternate gene name: ftsW), cell division protein, integral membrane protein. Belongs to the FTSW/RODA/SPOVE family.	cell wall and cell processes<br />		non essential gene by Himar1-based transposon mutagenesis in H37Rv strain (see Sassetti et al., 2003). Required for survival in primary murine macrophages, by transposon site hybridization (TraSH) in H37Rv (See Rengarajan et al., 2005). Check for mutants available at TARGET website		http://tuberculist.epfl.ch/quicksearch.php?gene+name=Rv0017c&submit=Search
pstP	Rv0018c	CDS	Involved in regulation (using dephosphorylation of a specific phosphorylated substrate).	Phosphoserine/threonine phosphatase PstP	Rv0018c, (MTCY10H4.18c), len: 514 aa. PstP, phosphoserine/threonine phosphatase. Experimental studies have shown that PstP specifically dephosporylates model phospho-Ser/Thr substrates and it is likely that PknB (Rv0014c) and PstP may act as a functional pair in vivo to control mycobacterial cell growth (See Boitel et al., 2003).	regulatory proteins<br />	Identified in the membrane fraction of M. tuberculosis H37Rv using nanoLC-MS/MS; predicted integral membrane protein (See Xiong et al., 2005). Identified by mass spectrometry in whole cell lysates of M. tuberculosis H37Rv but not the culture filtrate or membrane protein fraction (See de Souza et al., 2011).	non essential gene by Himar1-based transposon mutagenesis in H37Rv strain (see Sassetti et al., 2003). Required for survival in primary murine macrophages, by transposon site hybridization (TraSH) in H37Rv (See Rengarajan et al., 2005). Essential gene for in vitro growth of H37Rv, by sequencing of Himar1-based transposon mutagenesis (See Griffin et al., 2011). Check for mutants available at TARGE…		http://tuberculist.epfl.ch/quicksearch.php?gene+name=Rv0018c&submit=Search
fhaB	Rv0019c	CDS	Signal transduction	Conserved protein with FHA domain, FhaB	Rv0019c, (MTCY10H4.19c), len: 155 aa. FhaB, conserved protein with forkhead-associated domain (IPR000253), probably involved in signal transduction.	regulatory proteins<br />	Identified in the membrane fraction of M. tuberculosis H37Rv using 1D-SDS-PAGE and uLC-MS/MS; predicted transmembrane protein (See Gu et al., 2003). Identified in the cell membrane fraction of M. tuberculosis H37Rv using 2DLC/MS (See Mawuenyega et al., 2005). Predicted secreted protein - identified in culture filtrates of M. tuberculosis H37Rv; signal peptide predicted (See Malen et al., 2007). I…	non essential gene by Himar1-based transposon mutagenesis in H37Rv strain (see Sassetti et al., 2003). Required for survival in primary murine macrophages, by transposon site hybridization (TraSH) in H37Rv (See Rengarajan et al., 2005). Non-essential gene for in vitro growth of H37Rv, by sequencing of Himar1-based transposon mutagenesis (See Griffin et al., 2011). Check for mutants available at T…		http://tuberculist.epfl.ch/quicksearch.php?gene+name=Rv0019c&submit=Search
fhaA	Rv0020c	CDS	Signal transduction	Conserved protein with FHA domain, FhaA	Rv0020c, (MTCY10H4.20c), len: 527 aa. FhaA, TB39.8, conserved protein with forkhead-associated domain (IPR000253) at C-terminus, may be involved in signal transduction. Alternative start codon in position 24979 has been suggested (see citation below). A core mycobacterial gene; conserved in mycobacterial strains (See Marmiesse et al., 2004).	regulatory proteins<br />	Identified by proteomics at the Max Planck Institute for Infection Biology, Berlin, Germany and the Statens Serum Institute (Denmark) (see Jungblut et al., 1999). Identified in the culture supernatant of M. tuberculosis H37Rv using mass spectrometry (See Mattow et al., 2003). Identified in the cytosol of M. tuberculosis H37Rv using 2DLC/MS (See Mawuenyega et al., 2005). Putative glycoprotein iden…	non essential gene by Himar1-based transposon mutagenesis in H37Rv and CDC1551 strains (see Sassetti et al., 2003 and Lamichhane et al., 2003). Required for survival in primary murine macrophages, by transposon site hybridization (TraSH) in H37Rv (See Rengarajan et al., 2005). Essential gene for in vitro growth of H37Rv, by sequencing of Himar1-based transposon mutagenesis (See Griffin et al., 20…		http://tuberculist.epfl.ch/quicksearch.php?gene+name=Rv0020c&submit=Search
Rv0021c	Rv0021c	CDS	Function unknown	Conserved hypothetical protein	Rv0021c, (MTCY10H4.21c), len: 322 aa. Conserved hypothetical protein, similar to various proteins.	conserved hypotheticals<br />Prediction based on GO and InterPro: intermediary metabolism and respiration (See Mazandu and Mulder, 2012)		non essential gene by Himar1-based transposon mutagenesis in H37Rv strain (see Sassetti et al., 2003). Non-essential gene for in vitro growth of H37Rv, by sequencing of Himar1-based transposon mutagenesis (See Griffin et al., 2011). Check for mutants available at TARGET website		http://tuberculist.epfl.ch/quicksearch.php?gene+name=Rv0021c&submit=Search
whiB5	Rv0022c	CDS	Involved in transcriptional mechanism.	Probable transcriptional regulatory protein WhiB-like WhiB5	Rv0022c, (MTCY10H4.22c), len: 139 aa. Probable whiB5 (alternate gene name: whmG), WhiB-like regulatory protein (see citations below), similar to WhiB paralogue of Streptomyces coelicolor, wblE gene product (85 aa).	regulatory proteins<br />	Identified in the cell wall fraction of M. tuberculosis H37Rv using 2DLC/MS (See Mawuenyega et al., 2005).	non essential gene by Himar1-based transposon mutagenesis in H37Rv strain (see Sassetti et al., 2003). Non-essential gene for in vitro growth of H37Rv, by sequencing of Himar1-based transposon mutagenesis (See Griffin et al., 2011). Check for mutants available at TARGET website		http://tuberculist.epfl.ch/quicksearch.php?gene+name=Rv0022c&submit=Search
Rv0023	Rv0023	CDS	Possibly involved in transcriptional mechanism.	Possible transcriptional regulatory protein	Rv0023, (MTCY10H4.23), len: 256 aa. Possible transcriptional regulator. Contains probable helix-turn helix motif from aa 19 to 40 (Score 1615, +4.69 SD).	regulatory proteins<br />	Identified by mass spectrometry in Triton X-114 extracts of M. tuberculosis H37Rv (See Malen et al., 2010). Identified by mass spectrometry in the membrane protein fraction of M. tuberculosis H37Rv but not the culture filtrate or membrane protein fraction (See de Souza et al., 2011).	non essential gene by Himar1-based transposon mutagenesis in H37Rv strain (see Sassetti et al., 2003). Essential gene for in vitro growth of H37Rv, by sequencing of Himar1-based transposon mutagenesis (See Griffin et al., 2011). Check for mutants available at TARGET website		http://tuberculist.epfl.ch/quicksearch.php?gene+name=Rv0023&submit=Search
Rv0024	Rv0024	CDS	Unknown. The P60 protein is a major extracellular protein may be involved in the invasion of host cells.	Putative secreted protein P60-related protein	Rv0024, (MTCY10H4.24), len: 281 aa. Putative secreted protein, p60 homologue, similar to many. Similar to Mycobacterium tuberculosis proteins Rv1477, Rv1478, Rv1566c, Rv2190c. Could belong to the E. coli NLPC / listeria P60 family.	virulence, detoxification, adaptation<br />	Identified in the cell membrane fraction of M. tuberculosis H37Rv using 2DLC/MS (See Mawuenyega et al., 2005).	non essential gene by Himar1-based transposon mutagenesis in H37Rv and CDC1551 strains (see Sassetti et al., 2003 and Lamichhane et al., 2003). Non-essential gene for in vitro growth of H37Rv, by sequencing of Himar1-based transposon mutagenesis (See Griffin et al., 2011). Check for mutants available at TARGET website		http://tuberculist.epfl.ch/quicksearch.php?gene+name=Rv0024&submit=Search
Rv0025	Rv0025	CDS	Function unknown	Conserved hypothetical protein	Rv0025, (MTCY10H4.25), len: 120 aa. Conserved hypothetical protein, showing some similarity to other proteins from Mycobacterium tuberculosis e.g. Rv0739 (268 aa), FASTA score: (37.6% identity in 101 aa overlap), and Rv0026 FASTA score: (35.4% identity in 113 aa overlap); etc.	conserved hypotheticals<br />Prediction based on GO and InterPro: regulatory proteins (See Mazandu and Mulder, 2012)	Identified by mass spectrometry in whole cell lysates of M. tuberculosis H37Rv but not the culture filtrate or membrane protein fraction (See de Souza et al., 2011). Translational start site supported by proteomics data (See de Souza et al., 2011) (See Kelkar et al., 2011).	non essential gene by Himar1-based transposon mutagenesis in H37Rv and CDC1551 strains (see Sassetti et al., 2003 and Lamichhane et al., 2003). Non-essential gene for in vitro growth of H37Rv, by sequencing of Himar1-based transposon mutagenesis (See Griffin et al., 2011). Check for mutants available at TARGET website		http://tuberculist.epfl.ch/quicksearch.php?gene+name=Rv0025&submit=Search
Rv0026	Rv0026	CDS	Function unknown	Conserved hypothetical protein	Rv0026, (MTCY10H4.26), len: 448 aa. Conserved hypothetical protein, showing some similarity to other proteins from Mycobacterium tuberculosis: Rv0025 FASTA score: (35.4% identity in 113 aa overlap) and Rv0739 (268 aa), FASTA score: (32.4% identity in 142 aa overlap).	conserved hypotheticals<br />Prediction based on GO and InterPro: cell wall and cell processes (See Mazandu and Mulder, 2012)	Identified by mass spectrometry in M. tuberculosis H37Rv-infected guinea pig lungs at 30 days but not 90 days (See Kruh et al., 2010).	non essential gene by Himar1-based transposon mutagenesis in H37Rv strain (see Sassetti et al., 2003). Non-essential gene for in vitro growth of H37Rv, by sequencing of Himar1-based transposon mutagenesis (See Griffin et al., 2011). Check for mutants available at TARGET website		http://tuberculist.epfl.ch/quicksearch.php?gene+name=Rv0026&submit=Search
Rv0027	Rv0027	CDS	Unknown	Conserved hypothetical protein	Rv0027, (MTCY10H4.27), len: 105 aa. Conserved hypothetical unknown protein.	conserved hypotheticals<br />	Identified by mass spectrometry in whole cell lysates of M. tuberculosis H37Rv but not the culture filtrate or membrane protein fraction (See de Souza et al., 2011).	non essential gene by Himar1-based transposon mutagenesis in H37Rv strain (see Sassetti et al., 2003). Check for mutants available at TARGET website		http://tuberculist.epfl.ch/quicksearch.php?gene+name=Rv0027&submit=Search
Rv0028	Rv0028	CDS	Unknown	Conserved hypothetical protein	Rv0028, (MTCY10H4.28), len: 101 aa. Conserved hypothetical unknown protein.	conserved hypotheticals<br />	Translational start site supported by proteomics data (See Kelkar et al., 2011).	Check for mutants available at TARGET website		http://tuberculist.epfl.ch/quicksearch.php?gene+name=Rv0028&submit=Search
Rv0029	Rv0029	CDS	Function unknown	Conserved hypothetical protein	Rv0029, (MTCY10H4.29), len: 365 aa. Conserved hypothetical protein, showing some similarity to other proteins from Mycobacterium tuberculosis e.g. C-terminal region of Rv2082; Rv3899c.	conserved hypotheticals<br />	Identified in the cytosol of M. tuberculosis H37Rv using 2DLC/MS (See Mawuenyega et al., 2005).	non essential gene by Himar1-based transposon mutagenesis in H37Rv strain (see Sassetti et al., 2003). Non-essential gene for in vitro growth of H37Rv, by sequencing of Himar1-based transposon mutagenesis (See Griffin et al., 2011). Check for mutants available at TARGET website		http://tuberculist.epfl.ch/quicksearch.php?gene+name=Rv0029&submit=Search
Rv0030	Rv0030	CDS	Unknown	Conserved hypothetical protein	Rv0030, (MTCY10H4.30), len: 109 aa. Conserved hypothetical unknown protein.	conserved hypotheticals<br />Prediction based on GO and InterPro: insertion seqs and phages (See Mazandu and Mulder, 2012)		non essential gene by Himar1-based transposon mutagenesis in H37Rv strain (see Sassetti et al., 2003). Check for mutants available at TARGET website		http://tuberculist.epfl.ch/quicksearch.php?gene+name=Rv0030&submit=Search
Rv0031	Rv0031	CDS	Normally, required for the transposition of an insertion element.	Possible remnant of a transposase	Rv0031, (MTCY10H4.31), len: 70 aa. Possible remnant of a transposase, showing partial similarity to mycobacterial transposases in a short overlap, e.g. Rv2791c|MTV002_57 (459 aa), FASTA score: (72.2% identity in 36 aa overlap); Rv2885c, Rv2978c, Rv3827c, etc.	insertion seqs and phages<br />		non essential gene by Himar1-based transposon mutagenesis in H37Rv strain (see Sassetti et al., 2003). Check for mutants available at TARGET website		http://tuberculist.epfl.ch/quicksearch.php?gene+name=Rv0031&submit=Search
bioF2	Rv0032	CDS	Could be involved in biotin biosynthesis (at the first step) [catalytic activity: 6-carboxyhexanoyl-CoA + L-alanine = 8-amino-7-oxononanoate + CoA + CO2].	Possible 8-amino-7-oxononanoate synthase BioF2 (AONS) (8-amino-7-ketopelargonate synthase) (7-keto-8-amino-pelargonic acid synthetase) (7-KAP synthetase) (L-alanine--pimelyl CoA ligase)	Rv0032, (MTCY10H4.32), len: 771 aa. Probable bioF2, 8-amino-7-oxononanoate synthase, with its C-terminal similar to others. Contains PS00599 Aminotransferases class-II pyridoxal-phosphate attachment site. Belongs to class-II of pyridoxal-phosphate-dependent aminotransferases.	intermediary metabolism and respiration<br />	Identified in the cell wall fraction of M. tuberculosis H37Rv using 2DLC/MS (See Mawuenyega et al., 2005). Identified by mass spectrometry in M. tuberculosis H37Rv-infected guinea pig lungs at 30 days but not 90 days (See Kruh et al., 2010).	non essential gene by Himar1-based transposon mutagenesis in H37Rv strain (see Sassetti et al., 2003). Essential gene for in vitro growth of H37Rv, by sequencing of Himar1-based transposon mutagenesis (See Griffin et al., 2011). Check for mutants available at TARGET website		http://tuberculist.epfl.ch/quicksearch.php?gene+name=Rv0032&submit=Search
acpA	Rv0033	CDS	Key component in de novo fatty acid biosynthesis. This protein is supposed to be the carrier of the growing fatty acid chain in fatty acid biosynthesis.	Probable acyl carrier protein AcpA (ACP)	Rv0033, (MTCY10H4.33), len: 87 aa. Probable acpA (alternate gene name: acpP), acyl carrier protein, similar to others. Also similar to proteins of Mycobacterium tuberculosis Rv1344 and Rv2244 (31.5% identity in 73 aa overlap).	lipid metabolism<br />		non essential gene by Himar1-based transposon mutagenesis in H37Rv strain (see Sassetti et al., 2003). Non-essential gene for in vitro growth of H37Rv, by sequencing of Himar1-based transposon mutagenesis (See Griffin et al., 2011). Check for mutants available at TARGET website		http://tuberculist.epfl.ch/quicksearch.php?gene+name=Rv0033&submit=Search
Rv0034	Rv0034	CDS	Function unknown	Conserved hypothetical protein	Rv0034, (MTCY10H4.34), len: 131 aa. Conserved hypothetical protein, showing weak similarity to AE001980|AE001980_7 hypothetical protein from Deinococcus radiodurans (120 aa), FASTA scores: opt: 141, E(): 0.0028, (29.3% identity in 123 aa overlap).	conserved hypotheticals<br />Prediction based on GO and InterPro: lipid metabolism (See Mazandu and Mulder, 2012)	Identified by mass spectrometry in the membrane protein fraction and whole cell lysates of M. tuberculosis H37Rv but not the culture filtrate (See de Souza et al., 2011).	non essential gene by Himar1-based transposon mutagenesis in H37Rv strain (see Sassetti et al., 2003). Non-essential gene for in vitro growth of H37Rv, by sequencing of Himar1-based transposon mutagenesis (See Griffin et al., 2011). Check for mutants available at TARGET website		http://tuberculist.epfl.ch/quicksearch.php?gene+name=Rv0034&submit=Search
fadD34	Rv0035	CDS	Function unknown, but involved in lipid degradation.	Probable fatty-acid-CoA ligase FadD34 (fatty-acid-CoA synthetase) (fatty-acid-CoA synthase)	Rv0035, (MTCY10H4.35), len: 562 aa. Probable fadD34, fatty-acid-CoA synthetase, similar to many.	lipid metabolism<br />		non essential gene by Himar1-based transposon mutagenesis in H37Rv and CDC1551 strains (see Sassetti et al., 2003 and Lamichhane et al., 2003). Non-essential gene for in vitro growth of H37Rv, by sequencing of Himar1-based transposon mutagenesis (See Griffin et al., 2011). Check for mutants available at TARGET website		http://tuberculist.epfl.ch/quicksearch.php?gene+name=Rv0035&submit=Search
Rv0036c	Rv0036c	CDS	Function unknown	Conserved protein	Rv0036c, (MTCY10H4.36c), len: 257 aa. Conserved protein, highly similar to CAB95889.1|AL359988 conserved hypothetical protein from Streptomyces (276 aa). Also some similarity to Rv3099c|MTCY164_10 (283 aa), FASTA scores: E(): 3.3e-05, (25.9% identity in 205 aa overlap).	conserved hypotheticals<br />Prediction based on GO and InterPro: cell wall and cell processes (See Mazandu and Mulder, 2012)	The product of this CDS corresponds to spot 0036c identified in short term culture filtrate by proteomics at the Statens Serum Institute (Denmark), and also at the Max Planck Institute for Infection Biology, Berlin, Germany (see citations below). Identified in the membrane fraction of M. tuberculosis H37Rv using 1D-SDS-PAGE and uLC-MS/MS (See Gu et al., 2003). Identified by mass spectrometry in T…	non essential gene by Himar1-based transposon mutagenesis in H37Rv strain (see Sassetti et al., 2003). Non-essential gene for in vitro growth of H37Rv, by sequencing of Himar1-based transposon mutagenesis (See Griffin et al., 2011). Check for mutants available at TARGET website		http://tuberculist.epfl.ch/quicksearch.php?gene+name=Rv0036c&submit=Search
Rv0037c	Rv0037c	CDS	Unknown; possibly involved in transport of macrolide across the membrane.	Probable conserved integral membrane protein	Rv0037c, (MTCY10H4.37c), len: 441 aa. Probable conserved integral membrane protein, member of major facilitator superfamily (MFS) possibly involved in transport of macrolide.	cell wall and cell processes<br />	Identified by mass spectrometry in Triton X-114 extracts of M. tuberculosis H37Rv (See Malen et al., 2010). Identified by mass spectrometry in the membrane protein fraction of M. tuberculosis H37Rv but not the culture filtrate or membrane protein fraction (See de Souza et al., 2011).	non essential gene by Himar1-based transposon mutagenesis in H37Rv and CDC1551 strains (see Sassetti et al., 2003 and Lamichhane et al., 2003). Required for survival in primary murine macrophages, by transposon site hybridization (TraSH) in H37Rv (See Rengarajan et al., 2005). Check for mutants available at TARGET website		http://tuberculist.epfl.ch/quicksearch.php?gene+name=Rv0037c&submit=Search
Rv0038	Rv0038	CDS	Function unknown	Conserved protein	Rv0038, (MTCY10H4.38), len: 202 aa. Conserved protein, similar to many.	conserved hypotheticals<br />Prediction based on GO and InterPro: information pathways (See Mazandu and Mulder, 2012)	Identified in the membrane fraction of M. tuberculosis H37Rv using 1D-SDS-PAGE and uLC-MS/MS (See Gu et al., 2003). Identified by mass spectrometry in whole cell lysates of M. tuberculosis H37Rv but not the culture filtrate or membrane protein fraction (See de Souza et al., 2011).	non essential gene by Himar1-based transposon mutagenesis in H37Rv and CDC1551 strains (see Sassetti et al., 2003 and Lamichhane et al., 2003). Non-essential gene for in vitro growth of H37Rv, by sequencing of Himar1-based transposon mutagenesis (See Griffin et al., 2011). Check for mutants available at TARGET website		http://tuberculist.epfl.ch/quicksearch.php?gene+name=Rv0038&submit=Search
Rv0039c	Rv0039c	CDS	Unknown	Possible conserved transmembrane protein	Rv0039c, (MTCY21D4.02c, MTCY10H4.39c), len: 115 aa. Possible conserved transmembrane protein. A core mycobacterial gene; conserved in mycobacterial strains (See Marmiesse et al., 2004).	cell wall and cell processes<br />	Identified by mass spectrometry in M. tuberculosis H37Rv-infected guinea pig lungs at 30 days but not 90 days (See Kruh et al., 2010).	non essential gene by Himar1-based transposon mutagenesis in H37Rv strain (see Sassetti et al., 2003). Check for mutants available at TARGET website		http://tuberculist.epfl.ch/quicksearch.php?gene+name=Rv0039c&submit=Search
mtc28	Rv0040c	CDS	Unknown	Secreted proline rich protein Mtc28 (proline rich 28 kDa antigen)	Rv0040c, (MTCY21D4.03c), len: 310 aa. Mtc28, secreted proline rich 28 kDa antigen protein (has hydrophobic stretch at N-terminus) (see citation below). A core mycobacterial gene; conserved in mycobacterial strains (See Marmiesse et al., 2004).	cell wall and cell processes<br />	Predicted secreted protein - identified in culture filtrates of M. tuberculosis H37Rv; signal peptide predicted and cleavable signal sequence confirmed experimentally (See Malen et al., 2007). Identified in the culture filtrate of M. tuberculosis H37Rv using LC-MS/MS; antigen recognized by serum pool from tuberculosis patients (See Malen et al., 2008). Identified by mass spectrometry in the cultu…	non essential gene by Himar1-based transposon mutagenesis in H37Rv strain (see Sassetti et al., 2003). Check for mutants available at TARGET website		http://tuberculist.epfl.ch/quicksearch.php?gene+name=Rv0040c&submit=Search
leuS	Rv0041	CDS	Involved in translation mechanism [catalytic activity: ATP + L-leucine + tRNA(LEU) = AMP + diphosphate + L-leucyl-tRNA(LEU)].	Probable leucyl-tRNA synthetase LeuS (leucine--tRNA ligase) (LEURS)	Rv0041, (MTCY21D4.04), len: 969 aa. Probable leucyl-tRNA synthetase, similar to many. Contains PS00178 Aminoacyl-transfer RNA synthetases class-I signature. Belongs to class-I aminoacyl-tRNA synthetase family.	information pathways<br />	Identified in the membrane fraction of M. tuberculosis H37Rv using 1D-SDS-PAGE and uLC-MS/MS (See Gu et al., 2003). Identified in the cell wall fraction of M. tuberculosis H37Rv using 2DLC/MS (See Mawuenyega et al., 2005). Identified by mass spectrometry in Triton X-114 extracts of M. tuberculosis H37Rv (See Malen et al., 2010). Identified by mass spectrometry in the culture filtrate, membrane pr…	essential gene by Himar1-based transposon mutagenesis in H37Rv and CDC1551 strains (see Sassetti et al., 2003 and Lamichhane et al., 2003). Essential gene for in vitro growth of H37Rv, by sequencing of Himar1-based transposon mutagenesis (See Griffin et al., 2011). Check for mutants available at TARGET website		http://tuberculist.epfl.ch/quicksearch.php?gene+name=Rv0041&submit=Search
Rv0042c	Rv0042c	CDS	Possibly involved in transcriptional mechanism.	Possible transcriptional regulatory protein (probably MarR-family)	Rv0042c, (MTCY21D4.05c), len: 208 aa. Possible transcriptional regulatory protein, MarR-family. Some similarity to Mycobacterium tuberculosis proteins Rv2327, Rv0880, and Rv1404.	regulatory proteins<br />	Identified in the membrane fraction of M. tuberculosis H37Rv using 1D-SDS-PAGE and uLC-MS/MS (See Gu et al., 2003). Identified by mass spectrometry in Triton X-114 extracts of M. tuberculosis H37Rv (See Malen et al., 2010). Identified by mass spectrometry in the membrane protein fraction and whole cell lysates of M. tuberculosis H37Rv but not the culture filtrate (See de Souza et al., 2011).	non essential gene by Himar1-based transposon mutagenesis in CDC1551 strain (see Lamichhane et al., 2003). Non-essential gene for in vitro growth of H37Rv, by sequencing of Himar1-based transposon mutagenesis (See Griffin et al., 2011). Check for mutants available at TARGET website		http://tuberculist.epfl.ch/quicksearch.php?gene+name=Rv0042c&submit=Search
Rv0043c	Rv0043c	CDS	Involved in transcriptional mechanism.	Probable transcriptional regulatory protein (probably GntR-family)	Rv0043c, (MTCY21D4.06c), len: 244 aa. Probable transcriptional regulator, GntR family, similar to others.	regulatory proteins<br />		non essential gene by Himar1-based transposon mutagenesis in H37Rv strain (see Sassetti et al., 2003). Non-essential gene for in vitro growth of H37Rv, by sequencing of Himar1-based transposon mutagenesis (See Griffin et al., 2011). Check for mutants available at TARGET website		http://tuberculist.epfl.ch/quicksearch.php?gene+name=Rv0043c&submit=Search
Rv0044c	Rv0044c	CDS	Function unknown; probably involved in cellular metabolism.	Possible oxidoreductase	Rv0044c, (MTCY21D4.07c), len: 264 aa. Possible oxidoreductase, highly similar to AAD32732.1|MmcI|AF127374| F420-dependent H4MPT reductase from Streptomyces lavendulae (264 aa). Also similar to Mycobacterium tuberculosis proteins e.g. Rv1855c, Rv0953c, Rv0791c, Rv0132c, etc.	intermediary metabolism and respiration<br />	Identified by proteomics at the Statens Serum Institute (Denmark) (See Rosenkrands et al., 2000). Identified in the membrane fraction of M. tuberculosis H37Rv using 1D-SDS-PAGE and uLC-MS/MS (See Gu et al., 2003). Identified by mass spectrometry in whole cell lysates of M. tuberculosis H37Rv but not the culture filtrate or membrane protein fraction (See de Souza et al., 2011). Translational start…	non essential gene by Himar1-based transposon mutagenesis in H37Rv and CDC1551 strains (see Sassetti et al., 2003 and Lamichhane et al., 2003). Non-essential gene for in vitro growth of H37Rv, by sequencing of Himar1-based transposon mutagenesis (See Griffin et al., 2011). Check for mutants available at TARGET website		http://tuberculist.epfl.ch/quicksearch.php?gene+name=Rv0044c&submit=Search
Rv0045c	Rv0045c	CDS	Function unknown; probably involved in lipid biosynthesis.	Possible hydrolase	Rv0045c, (MTCY21D4.08c), len: 298 aa. Possible hydrolase, showing similarity with others. Also similar to Mycobacterium tuberculosis proteins Rv3473c, Rv1123c, Rv1938, Rv3617, Rv3670, etc.	lipid metabolism<br />	Identified by mass spectrometry in whole cell lysates of M. tuberculosis H37Rv but not the culture filtrate or membrane protein fraction (See de Souza et al., 2011).	non essential gene by Himar1-based transposon mutagenesis in H37Rv strain (see Sassetti et al., 2003). Non-essential gene for in vitro growth of H37Rv, by sequencing of Himar1-based transposon mutagenesis (See Griffin et al., 2011). Check for mutants available at TARGET website		http://tuberculist.epfl.ch/quicksearch.php?gene+name=Rv0045c&submit=Search
ino1	Rv0046c	CDS	Involved in phosphatidylinositol (PI) biosynthetic pathway [catalytic activity: D-glucose 6-phosphate = 1L-myo-inositol 1-phosphate].	myo-inositol-1-phosphate synthase Ino1 (inositol 1-phosphate synthetase) (D-glucose 6-phosphate cycloaldolase) (glucose 6-phosphate cyclase) (glucocycloaldolase)	Rv0046c, (MTCY21D4.09c), len: 367 aa. Ino1 (alternate gene name: tbINO), myo-inositol-1-phosphate synthase (see citations below).	intermediary metabolism and respiration<br />	Identified by mass spectrometry in Triton X-114 extracts of M. tuberculosis H37Rv (See Malen et al., 2010). Identified by mass spectrometry in the culture filtrate, membrane protein fraction, and whole cell lysates of M. tuberculosis H37Rv (See de Souza et al., 2011). Translational start site supported by proteomics data (See de Souza et al., 2011) (See Kelkar et al., 2011).	non essential gene by Himar1-based transposon mutagenesis in H37Rv strain (see Sassetti et al., 2003). Essential gene for in vitro growth of H37Rv, by sequencing of Himar1-based transposon mutagenesis (See Griffin et al., 2011). Check for mutants available at TARGET website	Predicted to be in the RelA|Rv2583c regulon (See Dahl et al., 2003).	http://tuberculist.epfl.ch/quicksearch.php?gene+name=Rv0046c&submit=Search
Rv0047c	Rv0047c	CDS	Function unknown	Conserved protein	Rv0047c, (MTCY21D4.10c), len: 180 aa. Conserved protein, similar to many.	conserved hypotheticals<br />	Identified by mass spectrometry in Triton X-114 extracts of M. tuberculosis H37Rv (See Malen et al., 2010). Identified by mass spectrometry in the membrane protein fraction of M. tuberculosis H37Rv but not the culture filtrate or membrane protein fraction (See de Souza et al., 2011).	non essential gene by Himar1-based transposon mutagenesis in H37Rv strain (see Sassetti et al., 2003). Non-essential gene for in vitro growth of H37Rv, by sequencing of Himar1-based transposon mutagenesis (See Griffin et al., 2011). Check for mutants available at TARGET website		http://tuberculist.epfl.ch/quicksearch.php?gene+name=Rv0047c&submit=Search
Rv0048c	Rv0048c	CDS	Unknown	Possible membrane protein	Rv0048c, MTCY21D4.11c, len: 289 aa. Possible membrane protein.	cell wall and cell processes<br />	Identified in the membrane fraction of M. tuberculosis H37Rv using 1D-SDS-PAGE and uLC-MS/MS; predicted transmembrane protein (See Gu et al., 2003). Identified in the membrane fraction of M. tuberculosis H37Rv using nanoLC-MS/MS; predicted integral membrane protein (See Xiong et al., 2005). Identified in the detergent phase of Triton X-114 extracts of M. tuberculosis H37Rv membranes using 1-DGE, …	non essential gene by Himar1-based transposon mutagenesis in H37Rv and CDC1551 strains (see Sassetti et al., 2003 and Lamichhane et al., 2003). Non-essential gene for in vitro growth of H37Rv, by sequencing of Himar1-based transposon mutagenesis (See Griffin et al., 2011). Check for mutants available at TARGET website		http://tuberculist.epfl.ch/quicksearch.php?gene+name=Rv0048c&submit=Search
Rv0049	Rv0049	CDS	Function unknown	Conserved hypothetical protein	Rv0049, (MTCY21D4.12), len: 137 aa. Conserved hypothetical protein. A core mycobacterial gene; conserved in mycobacterial strains (See Marmiesse et al., 2004).	conserved hypotheticals<br />Prediction based on GO and InterPro: intermediary metabolism and respiration (See Mazandu and Mulder, 2012)		non essential gene by Himar1-based transposon mutagenesis in H37Rv strain (see Sassetti et al., 2003). Required for survival in primary murine macrophages, by transposon site hybridization (TraSH) in H37Rv (See Rengarajan et al., 2005). Non-essential gene for in vitro growth of H37Rv, by sequencing of Himar1-based transposon mutagenesis (See Griffin et al., 2011). Check for mutants available at T…		http://tuberculist.epfl.ch/quicksearch.php?gene+name=Rv0049&submit=Search
ponA1	Rv0050	CDS	Involved in peptidoglycan synthesis (at the final stages), cell wall formation. Synthesis of cross-linked peptidoglycan from the lipid intermediates. The enzyme has a penicillin-insensitive transglycosylase N-terminal domain (formation of linear glycan strands) and a penicillin-sensitive transpeptidase C-terminal domain (cross-linking of the peptide subunits).	Probable bifunctional penicillin-binding protein 1A/1B PonA1 (murein polymerase) (PBP1): penicillin-insensitive transglycosylase (peptidoglycan TGASE) + penicillin-sensitive transpeptidase (DD-transpeptidase)	Rv0050, (MTCY21D4.13), len: 678 aa. Probable ponA1, penicillin-binding protein (class A), bienzymatic protein with transglycosylase and transpeptidase activities (see Graham & Clark-Curtiss 1999), highly similar to many (see Billman-Jacobe et al., 1999). Belongs to the transglycosylase family in the N-terminal section, and to the transpeptidase family in the C-terminal section.	cell wall and cell processes<br />	Identified by mass spectrometry in Triton X-114 extracts of M. tuberculosis H37Rv (See Malen et al., 2010). Identified by mass spectrometry in the culture filtrate, membrane protein fraction, and whole cell lysates of M. tuberculosis H37Rv (See de Souza et al., 2011).	non essential gene by Himar1-based transposon mutagenesis in H37Rv strain (see Sassetti et al., 2003). Essential gene for in vitro growth of H37Rv, by sequencing of Himar1-based transposon mutagenesis (See Griffin et al., 2011). Check for mutants available at TARGET website		http://tuberculist.epfl.ch/quicksearch.php?gene+name=Rv0050&submit=Search
Rv0051	Rv0051	CDS	Unknown	Probable conserved transmembrane protein	Rv0051, (MTCY21D4.14), len:560 aa. Predicted to be in the GT-C superfamily of glycosyltransferases (See Liu and Mushegian, 2003). Probable conserved transmembrane protein.	cell wall and cell processes<br />	Translational start site supported by proteomics data (See Kelkar et al., 2011).	non essential gene by Himar1-based transposon mutagenesis in H37Rv strain (see Sassetti et al., 2003). Non-essential gene for in vitro growth of H37Rv, by sequencing of Himar1-based transposon mutagenesis (See Griffin et al., 2011). Check for mutants available at TARGET website		http://tuberculist.epfl.ch/quicksearch.php?gene+name=Rv0051&submit=Search
Rv0052	Rv0052	CDS	Function unknown	Conserved protein	Rv0052, (MTCY21D4.15), len: 187 aa. Conserved protein, similar to others including Rv1930c from Mycobacterium tuberculosis (174 aa). May be a membrane protein.	conserved hypotheticals<br />	Identified by proteomics at the Statens Serum Institute (Denmark) (See Rosenkrands et al., 2000). Identified in the membrane fraction of M. tuberculosis H37Rv using 1D-SDS-PAGE and uLC-MS/MS (See Gu et al., 2003). Identified by mass spectrometry in Triton X-114 extracts of M. tuberculosis H37Rv (See Malen et al., 2010). Identified by mass spectrometry in the membrane protein fraction and whole ce…	non essential gene by Himar1-based transposon mutagenesis in H37Rv and CDC1551 strains (see Sassetti et al., 2003 and Lamichhane et al., 2003). Non-essential gene for in vitro growth of H37Rv, by sequencing of Himar1-based transposon mutagenesis (See Griffin et al., 2011). Check for mutants available at TARGET website		http://tuberculist.epfl.ch/quicksearch.php?gene+name=Rv0052&submit=Search
rpsF	Rv0053	CDS	Binds together with S18 to 16S ribosomal RNA.	30S ribosomal protein S6 RpsF	Rv0053, (MTCY21D4.16), len: 96 aa. rpsF, 30S ribosomal protein S6, highly similar to many. Contains PS01048 Ribosomal protein S6 signature. Belongs to the S6P family of ribosomal proteins.	information pathways<br />	The product of this CDS corresponds to spot 6_26 identified in culture supernatant by proteomics at the Max Planck Institute for Infection Biology, Berlin, Germany (see citations below). Identified in the membrane fraction of M. tuberculosis H37Rv using 1D-SDS-PAGE and uLC-MS/MS (See Gu et al., 2003). Identified in the culture supernatant of M. tuberculosis H37Rv using mass spectrometry (See Matt…	Essential gene for in vitro growth of H37Rv, by sequencing of Himar1-based transposon mutagenesis (See Griffin et al., 2011). Check for mutants available at TARGET website	Predicted to be in the RelA|Rv2583c regulon (See Dahl et al., 2003).	http://tuberculist.epfl.ch/quicksearch.php?gene+name=Rv0053&submit=Search
ssb	Rv0054	CDS	This protein is essential for replication of the chromosome. It is also involved in DNA recombination and repair.	Single-strand binding protein Ssb (helix-destabilizing protein)	Rv0054, (MTCY21D4.17), len: 164 aa. ssb, single-strand binding protein (see Mizrahi & Andersen 1998), highly similar to others. Belongs to the SSB family.	information pathways<br />	The product of this CDS corresponds to spot 3_210 identified in culture supernatant by proteomics at the Max Planck Institute for Infection Biology, Berlin, Germany (see citations below). Identified in immunodominant fractions of M. tuberculosis H37Rv cytosol using 2D-LPE, 2D-PAGE, and LC-MS or LC-MS/MS (See Covert et al., 2001). Identified in the membrane fraction of M. tuberculosis H37Rv using …	Check for mutants available at TARGET website	Predicted to be in the RelA|Rv2583c regulon (See Dahl et al., 2003).	http://tuberculist.epfl.ch/quicksearch.php?gene+name=Rv0054&submit=Search
rpsR1	Rv0055	CDS	This protein has been implicated in aminoacyl-transfer RNA binding. It appears to be situated at the decoding site of messenger RNA.	30S ribosomal protein S18-1 RpsR1	Rv0055, (MTCY21D4.18), len: 84 aa. rpsR1, 30S ribosomal protein S18-1. Belongs to the S18P family of ribosomal proteins. Note that previously known as rpsR.	information pathways<br />	Identified by mass spectrometry in Triton X-114 extracts of M. tuberculosis H37Rv (See Malen et al., 2010). Identified by mass spectrometry in the membrane protein fraction and whole cell lysates of M. tuberculosis H37Rv but not the culture filtrate (See de Souza et al., 2011).	Check for mutants available at TARGET website	Predicted to be in the RelA|Rv2583c regulon (See Dahl et al., 2003).	http://tuberculist.epfl.ch/quicksearch.php?gene+name=Rv0055&submit=Search
rplI	Rv0056	CDS	Binds to the 23S rRNA.	50S ribosomal protein L9 RplI	Rv0056, (MTCY21D4.19), len: 152 aa. rplI, 50S ribosomal protein L9. Contains PS00651 Ribosomal protein L9 signature. Belongs to the L9P family of ribosomal proteins.	information pathways<br />	Identified by proteomics (See Rosenkrands et al., 2000). Identified in the membrane fraction of M. tuberculosis H37Rv using 1D-SDS-PAGE and uLC-MS/MS (See Gu et al., 2003). Identified in the cytosol and cell wall fraction of M. tuberculosis H37Rv using 2DLC/MS (See Mawuenyega et al., 2005). Identified in the membrane fraction of M. tuberculosis H37Rv using nanoLC-MS/MS (See Xiong et al., 2005). I…	Non-essential gene for in vitro growth of H37Rv, by sequencing of Himar1-based transposon mutagenesis (See Griffin et al., 2011). Check for mutants available at TARGET website		http://tuberculist.epfl.ch/quicksearch.php?gene+name=Rv0056&submit=Search
Rv0057	Rv0057	CDS	Unknown	Hypothetical protein	Rv0057, (MTCY21D4.20), len: 173 aa. Hypothetical unknown protein.	conserved hypotheticals<br />Prediction based on GO and InterPro: information pathways (See Mazandu and Mulder, 2012)		Non-essential gene for in vitro growth of H37Rv, by sequencing of Himar1-based transposon mutagenesis (See Griffin et al., 2011). Check for mutants available at TARGET website		http://tuberculist.epfl.ch/quicksearch.php?gene+name=Rv0057&submit=Search
dnaB	Rv0058	CDS	Participates in initiation and elongation during chromosome replication; it exhibits DNA-dependent ATPase activity. The intein is an endonuclease (potential).	Probable replicative DNA helicase DnaB	Rv0058, (MTV030.01, MTCY21D4.21), len: 874 aa. Probable dnaB, replicative DNA helicase. Contains an intein (position 61630..62838) similar to, and in the same position as, those in Sycnechocystis and Rhodothermus marinus (see citation below) and C-terminal extein (position 62839..63015) similar to many dnaB proteins. This protein undergoes a protein self splicing that involves a post-translationa…	information pathways<br />	Identified in the cytosol and cell wall fraction of M. tuberculosis H37Rv using 2DLC/MS (See Mawuenyega et al., 2005).	essential gene by Himar1-based transposon mutagenesis in H37Rv strain (see Sassetti et al., 2003). Essential gene for in vitro growth of H37Rv, by sequencing of Himar1-based transposon mutagenesis (See Griffin et al., 2011). Check for mutants available at TARGET website	Predicted to be in the RelA|Rv2583c regulon (See Dahl et al., 2003).	http://tuberculist.epfl.ch/quicksearch.php?gene+name=Rv0058&submit=Search
Rv0059	Rv0059	CDS	Unknown	Hypothetical protein	Rv0059, (MTV030.02), len: 230 aa. Hypothetical unknown protein.	conserved hypotheticals<br />Prediction based on GO and InterPro: information pathways (See Mazandu and Mulder, 2012)	Identified by mass spectrometry in whole cell lysates of M. tuberculosis H37Rv but not the culture filtrate or membrane protein fraction (See de Souza et al., 2011).	non essential gene by Himar1-based transposon mutagenesis in H37Rv strain (see Sassetti et al., 2003). Non-essential gene for in vitro growth of H37Rv, by sequencing of Himar1-based transposon mutagenesis (See Griffin et al., 2011). Check for mutants available at TARGET website		http://tuberculist.epfl.ch/quicksearch.php?gene+name=Rv0059&submit=Search
Rv0060	Rv0060	CDS	Function unknown	Conserved hypothetical protein	Rv0060, (MTV030.03), len: 352 aa. Conserved hypothetical protein.	conserved hypotheticals<br />Prediction based on GO and InterPro: information pathways (See Mazandu and Mulder, 2012)	Identified in the cytosol of M. tuberculosis H37Rv using 2DLC/MS (See Mawuenyega et al., 2005). Identified by mass spectrometry in M. tuberculosis H37Rv-infected guinea pig lungs at 30 days but not 90 days (See Kruh et al., 2010).	essential gene by Himar1-based transposon mutagenesis in H37Rv strain (see Sassetti et al., 2003). Essential gene for in vitro growth of H37Rv, by sequencing of Himar1-based transposon mutagenesis (See Griffin et al., 2011). Check for mutants available at TARGET website		http://tuberculist.epfl.ch/quicksearch.php?gene+name=Rv0060&submit=Search
Rv0061c	Rv0061c	CDS	Unknown	Hypothetical protein	Rv0061c, len: 112 aa. Conserved hypothetical protein supported by RNA-seq data. Similar to MMAR_3839, 76% identity in 112 aa overlap. Replaces questionable ORF Rv0061 (MTV030.04).	conserved hypotheticals<br />		Check for mutants available at TARGET website		http://tuberculist.epfl.ch/quicksearch.php?gene+name=Rv0061c&submit=Search
celA1	Rv0062	CDS	The biological conversion of cellulose to glucose generally requires three types of hydrolytic enzymes: (1) endoglucanases which cut internal beta-1,4-glucosidic bonds; (2) exocellobiohydrolases that cut the dissaccharide cellobiose from the nonreducing end of the cellulose polymer chain; (3) beta-1,4-glucosidases which hydrolyze the cellobiose and other short cello-oligosaccharides to glucose [c…	Possible cellulase CelA1 (endoglucanase) (endo-1,4-beta-glucanase) (FI-cmcase) (carboxymethyl cellulase)	Rv0062, (MTV030.05), len: 380 aa. Possible celA1, cellulase, similar to many. Seems to belong to cellulase family B (family 6 of glycosyl hydrolases). Note that previously known as celA.	intermediary metabolism and respiration<br />	Predicted transmembrane protein - identified in culture filtrates of M. tuberculosis H37Rv; signal peptide predicted (See Malen et al., 2007). Identified by mass spectrometry in the culture filtrate of M. tuberculosis H37Rv but not the membrane protein fraction or whole cell lysates (See de Souza et al., 2011).	non essential gene by Himar1-based transposon mutagenesis in H37Rv and CDC1551 strains (see Sassetti et al., 2003 and Lamichhane et al., 2003). Non-essential gene for in vitro growth of H37Rv, by sequencing of Himar1-based transposon mutagenesis (See Griffin et al., 2011). Check for mutants available at TARGET website		http://tuberculist.epfl.ch/quicksearch.php?gene+name=Rv0062&submit=Search
Rv0063	Rv0063	CDS	Function unknown; probably involved in cellular metabolism.	Possible oxidoreductase	Rv0063, (MTV030.06), len: 479 aa. Possible oxidoreductase, similar to many. Similar to Mycobacterium tuberculosis proteins e.g. Rv3107c, Rv1257c, etc. Contains PS00862 Oxygen oxidoreductases covalent FAD-binding site.	intermediary metabolism and respiration<br />	Predicted secreted protein - identified in culture filtrates of M. tuberculosis H37Rv; signal peptide predicted and cleavable signal sequence confirmed experimentally (See Malen et al., 2007). Identified in the culture filtrate of M. tuberculosis H37Rv using LC-MS/MS; antigen recognized by serum pool from tuberculosis patients (See Malen et al., 2008). Identified by mass spectrometry in the cultu…	non essential gene by Himar1-based transposon mutagenesis in H37Rv and CDC1551 strains (see Sassetti et al., 2003 and Lamichhane et al., 2003). Non-essential gene for in vitro growth of H37Rv, by sequencing of Himar1-based transposon mutagenesis (See Griffin et al., 2011). Check for mutants available at TARGET website		http://tuberculist.epfl.ch/quicksearch.php?gene+name=Rv0063&submit=Search
Rv0064	Rv0064	CDS	Unknown	Probable conserved transmembrane protein	Rv0064, (MTV030.07), len: 979 aa. Probable conserved transmembrane protein, similar to many. Contains probable coiled-coil domain from aa 948 to 976.	cell wall and cell processes<br />	Predicted transmembrane protein - identified in culture filtrates of M. tuberculosis H37Rv; signal peptide predicted (See Malen et al., 2007). Identified in the cell membrane fraction of M. tuberculosis H37Rv using 2DLC/MS (See Mawuenyega et al., 2005).	non essential gene by Himar1-based transposon mutagenesis in H37Rv strain (see Sassetti et al., 2003) essential gene by Himar1-based transposon mutagenesis in CDC1551 strain (see Lamichhane et al., 2003). Non-essential gene for in vitro growth of H37Rv, by sequencing of Himar1-based transposon mutagenesis (See Griffin et al., 2011). Check for mutants available at TARGET website		http://tuberculist.epfl.ch/quicksearch.php?gene+name=Rv0064&submit=Search
vapB1	Rv0064A	CDS	Unknown	Possible antitoxin VapB1	Rv0064A, len: 79 aa. Possible vapB1, antitoxin, part of toxin-antitoxin (TA) operon with Rv0065 (See Arcus et al., 2005; Pandey and Gerdes, 2005). Weakly similar to others in Mycobacterium tuberculosis e.g. Rv0300 (73 aa), Rv1721c (75 aa)	virulence, detoxification, adaptation<br />		Check for mutants available at TARGET website		http://tuberculist.epfl.ch/quicksearch.php?gene+name=Rv0064A&submit=Search
vapC1	Rv0065	CDS	Unknown	Possible toxin VapC1	Rv0065, (MTV030.08), len: 133 aa. Possible vapC1, toxin, part of toxin-antitoxin (TA) operon with Rv0064A, contains PIN domain (See Arcus et al., 2005; Pandey and Gerdes, 2005). Similar to several others in Mycobacterium tuberculosis: Rv0960 (127 aa), Rv1720c (129 aa), and Rv0549c (137 aa).	virulence, detoxification, adaptation<br />		non essential gene by Himar1-based transposon mutagenesis in H37Rv and CDC1551 strains (see Sassetti et al., 2003 and Lamichhane et al., 2003). Non-essential gene for in vitro growth of H37Rv, by sequencing of Himar1-based transposon mutagenesis (See Griffin et al., 2011). Check for mutants available at TARGET website		http://tuberculist.epfl.ch/quicksearch.php?gene+name=Rv0065&submit=Search
icd2	Rv0066c	CDS	Involved in the KREBS cycle [catalytic activity: isocitrate + NADP+ = 2-oxoglutarate + CO(2) + NADPH].	Probable isocitrate dehydrogenase [NADP] Icd2 (oxalosuccinate decarboxylase) (IDH) (NADP+-specific ICDH) (IDP)	Rv0066c, (MTV030.09c), len: 745 aa. Probable icd2, isocitrate dehydrogenase NADP-dependent. Belongs to the monomeric-type family of IDH. Note that in H37Rv, Rv0066c is named icd2 and Rv3339c is icd1 while in CDC1551 and Erdman strains, Rv0066c is icd1 and Rv3339c is icd2.	intermediary metabolism and respiration<br />	Identified by proteomics at the Statens Serum Institute (Denmark) (See Rosenkrands et al., 2000). Identified in the membrane fraction of M. tuberculosis H37Rv using 1D-SDS-PAGE and uLC-MS/MS (See Gu et al., 2003). Identified in the cytosol and cell membrane fraction of M. tuberculosis H37Rv using 2DLC/MS (See Mawuenyega et al., 2005). Identified in culture filtrates of M. tuberculosis H37Rv (See …	non essential gene by Himar1-based transposon mutagenesis in H37Rv and CDC1551 strains (see Sassetti et al., 2003 and Lamichhane et al., 2003). Essential gene for in vitro growth of H37Rv, by sequencing of Himar1-based transposon mutagenesis (See Griffin et al., 2011). Check for mutants available at TARGET website		http://tuberculist.epfl.ch/quicksearch.php?gene+name=Rv0066c&submit=Search
Rv0067c	Rv0067c	CDS	Possibly involved in transcriptional mechanism.	Possible transcriptional regulatory protein (possibly TetR-family)	Rv0067c, (MTV030.10c), len: 189 aa. Possible transcriptional regulator, highly similar to many. Contains probable helix-turn-helix motif from aa 34 to 55 (Score 1523, +4.37 SD).	regulatory proteins<br />		Check for mutants available at TARGET website		http://tuberculist.epfl.ch/quicksearch.php?gene+name=Rv0067c&submit=Search
Rv0068	Rv0068	CDS	Function unknown; probably involved in cellular metabolism.	Probable oxidoreductase	Rv0068, (MTV030.11), len: 303 aa. Probable oxidoreductase, similar to many.	intermediary metabolism and respiration<br />	Identified by proteomics (See Rosenkrands et al., 2000). Identified in the membrane fraction of M. tuberculosis H37Rv using 1D-SDS-PAGE and uLC-MS/MS (See Gu et al., 2003). Identified by mass spectrometry in whole cell lysates of M. tuberculosis H37Rv but not the culture filtrate or membrane protein fraction (See de Souza et al., 2011).	non essential gene by Himar1-based transposon mutagenesis in H37Rv strain (see Sassetti et al., 2003). Non-essential gene for in vitro growth of H37Rv, by sequencing of Himar1-based transposon mutagenesis (See Griffin et al., 2011). Check for mutants available at TARGET website		http://tuberculist.epfl.ch/quicksearch.php?gene+name=Rv0068&submit=Search
sdaA	Rv0069c	CDS	Involved in gluconeogenesis from serine [catalytic activity: L-serine + H2O = pyruvate + NH3 + H2O].	Probable L-serine dehydratase SdaA (L-serine deaminase) (SDH) (L-SD)	Rv0069c, (MTV030.12c), len: 461 aa. Probable sdaA, L-serine dehydratase. Belongs to the iron-sulfur dependent L-serine dehydratase family. Cofactor: iron-sulfur (4FE-4S) (probable).	intermediary metabolism and respiration<br />	Identified in the cell membrane fraction of M. tuberculosis H37Rv using 2DLC/MS (See Mawuenyega et al., 2005). Identified by mass spectrometry in Triton X-114 extracts of M. tuberculosis H37Rv (See Malen et al., 2010). Identified by mass spectrometry in M. tuberculosis H37Rv-infected guinea pig lungs at 90 days but not 30 days (See Kruh et al., 2010). Identified by mass spectrometry in the membra…	non essential gene by Himar1-based transposon mutagenesis in H37Rv strain (see Sassetti et al., 2003). Non-essential gene for in vitro growth of H37Rv, by sequencing of Himar1-based transposon mutagenesis (See Griffin et al., 2011). Check for mutants available at TARGET website		http://tuberculist.epfl.ch/quicksearch.php?gene+name=Rv0069c&submit=Search
glyA2	Rv0070c	CDS	Key enzyme in the biosynthesis of purines, lipids, other components. Interconversion of serine and glycine [catalytic activity: 5,10-methylenetetrahydrofolate + glycine + H2O = tetrahydrofolate + L-serine].	Serine hydroxymethyltransferase GlyA2 (serine methylase 2) (SHMT 2)	Rv0070c, (MTV030.13c), len: 425 aa. glyA2, serine hydroxymethyltransferase. Contains PS00096 Serine hydroxymethyltransferase pyridoxal-phosphate attachment site. Belongs to the ShmT family. Cofactor: pyridoxal phosphate.	intermediary metabolism and respiration<br />	Identified in the cell membrane fraction of M. tuberculosis H37Rv using 2DLC/MS (See Mawuenyega et al., 2005). Identified by mass spectrometry in Triton X-114 extracts of M. tuberculosis H37Rv (See Malen et al., 2010). Identified by mass spectrometry in the membrane protein fraction and whole cell lysates of M. tuberculosis H37Rv but not the culture filtrate (See de Souza et al., 2011). Translati…	non essential gene by Himar1-based transposon mutagenesis in H37Rv strain (see Sassetti et al., 2003). Non-essential gene for in vitro growth of H37Rv, by sequencing of Himar1-based transposon mutagenesis (See Griffin et al., 2011). Check for mutants available at TARGET website		http://tuberculist.epfl.ch/quicksearch.php?gene+name=Rv0070c&submit=Search
Rv0071	Rv0071	CDS	Unknown	Possible maturase	Rv0071, (MTV030.14), len: 235 aa. Possible maturase, similar to many proteins of the group II intron maturase family. Contains 5 VDP repeats at N-terminus, these are also found in two Streptococcus plasmid hypothetical proteins Q52246|X17092 and Q54942|X66468.	information pathways<br />		non essential gene by Himar1-based transposon mutagenesis in H37Rv and CDC1551 strains (see Sassetti et al., 2003 and Lamichhane et al., 2003). Found to be deleted (partially or completely) in one or more clinical isolates (See Tsolaki et al., 2004). Check for mutants available at TARGET website		http://tuberculist.epfl.ch/quicksearch.php?gene+name=Rv0071&submit=Search
Rv0072	Rv0072	CDS	Thought to be involved in active transport of glutamine across the membrane (import). Responsible for the translocation of the substrate across the membrane.	Probable glutamine-transport transmembrane protein ABC transporter	Rv0072, (MTV030.16), len: 349 aa. Probable glutamine-transport transmembrane protein ABC-transporter (see citation below). Note that supposed act with near ORF Rv0073|MTV030.17 ATP-binding protein ABC-transporter.	cell wall and cell processes<br />	Identified in the membrane fraction of M. tuberculosis H37Rv using 1D-SDS-PAGE and uLC-MS/MS; predicted transmembrane protein (See Gu et al., 2003). Identified in the membrane fraction of M. tuberculosis H37Rv using nanoLC-MS/MS; predicted integral membrane protein (See Xiong et al., 2005). Identified by mass spectrometry in Triton X-114 extracts of M. tuberculosis H37Rv (See Malen et al., 2010).…	non essential gene by Himar1-based transposon mutagenesis in H37Rv and CDC1551 strains (see Sassetti et al., 2003 and Lamichhane et al., 2003). Non-essential gene for in vitro growth of H37Rv, by sequencing of Himar1-based transposon mutagenesis (See Griffin et al., 2011). Found to be deleted (partially or completely) in one or more clinical isolates (See Tsolaki et al., 2004). Check for mutants …		http://tuberculist.epfl.ch/quicksearch.php?gene+name=Rv0072&submit=Search
Rv0073	Rv0073	CDS	Thought to be involved in active transport of glutamine across the membrane (import). Responsible for the translocation of the substrate across the membrane.	Probable glutamine-transport ATP-binding protein ABC transporter	Rv0073, (MTV030.17), len: 330 aa. Probable glutamine-transport ATP-binding protein ABC-transporter (see citation below), similar to many ATP-binding proteins. Contains PS00017 ATP/GTP-binding site motif A (P-loop), PS00211 ABC transporters family signature, and PS00889 Cyclic nucleotide-binding domain signature 2. Belongs to the ATP-binding transport protein family (ABC transporters). Note that s…	cell wall and cell processes<br />	Identified by mass spectrometry in Triton X-114 extracts of M. tuberculosis H37Rv (See Malen et al., 2010). Identified by mass spectrometry in the membrane protein fraction and whole cell lysates of M. tuberculosis H37Rv but not the culture filtrate (See de Souza et al., 2011).	non essential gene by Himar1-based transposon mutagenesis in H37Rv and CDC1551 strains (see Sassetti et al., 2003 and Lamichhane et al., 2003). Non-essential gene for in vitro growth of H37Rv, by sequencing of Himar1-based transposon mutagenesis (See Griffin et al., 2011). Found to be deleted (partially or completely) in one or more clinical isolates (See Tsolaki et al., 2004). Check for mutants …		http://tuberculist.epfl.ch/quicksearch.php?gene+name=Rv0073&submit=Search
Rv0074	Rv0074	CDS	Function unknown	Conserved protein	Rv0074, (MTV030.18), len: 411 aa. Conserved protein, similar to many.	conserved hypotheticals<br />Prediction based on GO and InterPro: intermediary metabolism and respiration (See Mazandu and Mulder, 2012)	Identified in the cell membrane fraction of M. tuberculosis H37Rv using 2DLC/MS (See Mawuenyega et al., 2005). Identified by mass spectrometry in Triton X-114 extracts of M. tuberculosis H37Rv (See Malen et al., 2010). Identified by mass spectrometry in the membrane protein fraction and whole cell lysates of M. tuberculosis H37Rv but not the culture filtrate (See de Souza et al., 2011). Translati…	non essential gene by Himar1-based transposon mutagenesis in CDC1551 strain (see Lamichhane et al., 2003). Non-essential gene for in vitro growth of H37Rv, by sequencing of Himar1-based transposon mutagenesis (See Griffin et al., 2011). Found to be deleted (partially or completely) in one or more clinical isolates (See Tsolaki et al., 2004). Check for mutants available at TARGET website		http://tuberculist.epfl.ch/quicksearch.php?gene+name=Rv0074&submit=Search
Rv0075	Rv0075	CDS	Function unknown; probably involved in cellular metabolism.	Probable aminotransferase	Rv0075, (MTV030.19), len: 390 aa. Probable aminotransferase, similar to many class-II pyridoxal-phosphate-dependent aminotransferases (MALY/PATB subfamily). Also similar to other proteins from Mycobacterium tuberculosis e.g. Rv2294, Rv0858c, etc.	intermediary metabolism and respiration<br />	Identified in the membrane fraction of M. tuberculosis H37Rv using 1D-SDS-PAGE and uLC-MS/MS (See Gu et al., 2003). Identified in culture filtrates of M. tuberculosis H37Rv (See Malen et al., 2007). Identified by mass spectrometry in Triton X-114 extracts of M. tuberculosis H37Rv (See Malen et al., 2010). Identified by mass spectrometry in the culture filtrate, membrane protein fraction, and whol…	non essential gene by Himar1-based transposon mutagenesis in H37Rv strain (see Sassetti et al., 2003). Non-essential gene for in vitro growth of H37Rv, by sequencing of Himar1-based transposon mutagenesis (See Griffin et al., 2011). Check for mutants available at TARGET website		http://tuberculist.epfl.ch/quicksearch.php?gene+name=Rv0075&submit=Search
Rv0076c	Rv0076c	CDS	Unknown	Probable membrane protein	Rv0076c, (MTV030.20c), len: 129 aa. Probable membrane protein, with membrane-spanning domain at C-terminus.	cell wall and cell processes<br />		non essential gene by Himar1-based transposon mutagenesis in H37Rv strain (see Sassetti et al., 2003). Non-essential gene for in vitro growth of H37Rv, by sequencing of Himar1-based transposon mutagenesis (See Griffin et al., 2011). Check for mutants available at TARGET website		http://tuberculist.epfl.ch/quicksearch.php?gene+name=Rv0076c&submit=Search
Rv0077c	Rv0077c	CDS	Function unknown; probably involved in cellular metabolism.	Probable oxidoreductase	Rv0077c, (MTV030.21c), len: 276 aa. Possible oxidoreductase, weakly similar to others from Streptomyces. Also similar to MTCY05A6_35 and MTCY1A11_10 from Mycobacterium tuberculosis. And shows some similarity in part with AAL17935.1|AY054120 putative epoxide hydrolase from Mycobacterium smegmatis (203 aa).	intermediary metabolism and respiration<br />	Identified by mass spectrometry in Triton X-114 extracts of M. tuberculosis H37Rv (See Malen et al., 2010). Identified by mass spectrometry in the membrane protein fraction and whole cell lysates of M. tuberculosis H37Rv but not the culture filtrate (See de Souza et al., 2011).	non essential gene by Himar1-based transposon mutagenesis in H37Rv strain (see Sassetti et al., 2003). Non-essential gene for in vitro growth of H37Rv, by sequencing of Himar1-based transposon mutagenesis (See Griffin et al., 2011). Check for mutants available at TARGET website		http://tuberculist.epfl.ch/quicksearch.php?gene+name=Rv0077c&submit=Search
Rv0078	Rv0078	CDS	Possibly involved in transcriptional mechanism.	Probable transcriptional regulatory protein	Rv0078, (MTV030.22), len: 201 aa. Probable transcriptional regulator. Contains probable helix-turn-helix motif from aa 35 to 56 (Score 1348, +3.78 SD).	regulatory proteins<br />	Identified in the membrane fraction of M. tuberculosis H37Rv using 1D-SDS-PAGE and uLC-MS/MS (See Gu et al., 2003). Identified by mass spectrometry in Triton X-114 extracts of M. tuberculosis H37Rv (See Malen et al., 2010). Identified by mass spectrometry in the membrane protein fraction of M. tuberculosis H37Rv but not the culture filtrate or membrane protein fraction (See de Souza et al., 2011).	Check for mutants available at TARGET website		http://tuberculist.epfl.ch/quicksearch.php?gene+name=Rv0078&submit=Search
Rv0078A	Rv0078A	CDS	Unknown	Hypothetical protein	Rv0078A, len: 197 aa. Hypothetical unknown protein. This region is a possible MT-complex-specific genomic island (See Becq et al., 2007).	conserved hypotheticals<br />	Identified by mass spectrometry in the culture filtrate and whole cell lysates of M. tuberculosis H37Rv but not the membrane protein fraction (See de Souza et al., 2011).	Non-essential gene for in vitro growth of H37Rv, by sequencing of Himar1-based transposon mutagenesis (See Griffin et al., 2011). Check for mutants available at TARGET website		http://tuberculist.epfl.ch/quicksearch.php?gene+name=Rv0078A&submit=Search
Rv0078B	Rv0078B	CDS	Unknown	Conserved protein	Rv0078B, len: 68 aa. Conserved protein.	conserved hypotheticals<br />	Identified in cell lysates and/or culture filtrates of M. tuberculosis H37Rv (See Kelkar et al., 2011).	Check for mutants available at TARGET website		http://tuberculist.epfl.ch/quicksearch.php?gene+name=Rv0078B&submit=Search
Rv0079	Rv0079	CDS	Unknown	Unknown protein	Rv0079, (MTV030.23), len: 273 aa. Unknown protein. Predicted possible vaccine candidate (See Zvi et al., 2008).	conserved hypotheticals<br />Prediction based on GO and InterPro: intermediary metabolism and respiration (See Mazandu and Mulder, 2012)	Identified in the membrane fraction of M. tuberculosis H37Rv using 1D-SDS-PAGE and uLC-MS/MS (See Gu et al., 2003). Identified in the cell wall fraction of M. tuberculosis H37Rv using 2DLC/MS (See Mawuenyega et al., 2005).	non essential gene by Himar1-based transposon mutagenesis in H37Rv strain (see Sassetti et al., 2003). Non-essential gene for in vitro growth of H37Rv, by sequencing of Himar1-based transposon mutagenesis (See Griffin et al., 2011). Check for mutants available at TARGET website	Predicted to be in the DosR|Rv3133c regulon, in M. tuberculosis 1254 (See Voskuil et al., 2003).	http://tuberculist.epfl.ch/quicksearch.php?gene+name=Rv0079&submit=Search
Rv0080	Rv0080	CDS	Function unknown	Conserved hypothetical protein	Rv0080, (MTV030.24), len: 152 aa. Conserved hypothetical protein. Belongs to pyridoxine 5'-phosphate (PNP) oxidase-like (PNPOx-like) superfamily.	conserved hypotheticals<br />		non essential gene by Himar1-based transposon mutagenesis in H37Rv strain (see Sassetti et al., 2003). Non-essential gene for in vitro growth of H37Rv, by sequencing of Himar1-based transposon mutagenesis (See Griffin et al., 2011). Check for mutants available at TARGET website	Predicted to be in the DosR|Rv3133c regulon, in M. tuberculosis 1254 (See Voskuil et al., 2003).	http://tuberculist.epfl.ch/quicksearch.php?gene+name=Rv0080&submit=Search
Rv0081	Rv0081	CDS	Involved in transcriptional mechanism.	Probable transcriptional regulatory protein	Rv0081, (MTV030.25), len: 114 aa. Probable transcriptional regulator, highly similar to others.	regulatory proteins<br />	Identified in the cell membrane fraction of M. tuberculosis H37Rv using 2DLC/MS (See Mawuenyega et al., 2005). Identified by mass spectrometry in whole cell lysates of M. tuberculosis H37Rv but not the culture filtrate or membrane protein fraction (See de Souza et al., 2011).	non essential gene by Himar1-based transposon mutagenesis in H37Rv and CDC1551 strains (see Sassetti et al., 2003 and Lamichhane et al., 2003). Non-essential gene for in vitro growth of H37Rv, by sequencing of Himar1-based transposon mutagenesis (See Griffin et al., 2011). Check for mutants available at TARGET website	Predicted to be in the DosR|Rv3133c regulon, in M. tuberculosis 1254 (See Voskuil et al., 2003).	http://tuberculist.epfl.ch/quicksearch.php?gene+name=Rv0081&submit=Search
Rv0082	Rv0082	CDS	Function unknown; probably involved in cellular metabolism.	Probable oxidoreductase	Rv0082, (MTV030.26), len: 159 aa. Probable oxidoreductase, highly similar or similar to other various oxidoreductases. Nucleotide position 90144 in the genome sequence has been corrected, A:G resulting in Q74R.	intermediary metabolism and respiration<br />	Identified by mass spectrometry in Triton X-114 extracts of M. tuberculosis H37Rv (See Malen et al., 2010). Identified by mass spectrometry in the membrane protein fraction of M. tuberculosis H37Rv but not the culture filtrate or membrane protein fraction (See de Souza et al., 2011).	non essential gene by Himar1-based transposon mutagenesis in H37Rv strain (see Sassetti et al., 2003). Required for survival in primary murine macrophages, by transposon site hybridization (TraSH) in H37Rv (See Rengarajan et al., 2005). Check for mutants available at TARGET website		http://tuberculist.epfl.ch/quicksearch.php?gene+name=Rv0082&submit=Search
Rv0083	Rv0083	CDS	Function unknown; probably involved in cellular metabolism.	Probable oxidoreductase	Rv0083, (MTV030.27, MTCY251.01), len: 640 aa. Probable oxidoreductase, showing some similarity to other various oxidoreductases. Nucleotide position 91071 in the genome sequence has been corrected, T:C resulting in I224I.	intermediary metabolism and respiration<br />		non essential gene by Himar1-based transposon mutagenesis in H37Rv strain (see Sassetti et al., 2003). Non-essential gene for in vitro growth of H37Rv, by sequencing of Himar1-based transposon mutagenesis (See Griffin et al., 2011). Check for mutants available at TARGET website		http://tuberculist.epfl.ch/quicksearch.php?gene+name=Rv0083&submit=Search
hycD	Rv0084	CDS	Involved in hydrogen metabolism; FHL pathway.	Possible formate hydrogenlyase HycD (FHL)	Rv0084, (MTCY251.02), len: 316 aa. Possible hycD (alternate gene name: hevD), formate hydrogenlyase, integral membrane protein, similar to others. Belongs to the complex I subunit 1 family.	intermediary metabolism and respiration<br />		non essential gene by Himar1-based transposon mutagenesis in H37Rv strain (see Sassetti et al., 2003). Non-essential gene for in vitro growth of H37Rv, by sequencing of Himar1-based transposon mutagenesis (See Griffin et al., 2011). Check for mutants available at TARGET website		http://tuberculist.epfl.ch/quicksearch.php?gene+name=Rv0084&submit=Search
hycP	Rv0085	CDS	Involved in hydrogen metabolism.	Possible hydrogenase HycP	Rv0085, (MTCY251.03), len: 220 aa. Possible hycP, hydrogenase, integral membrane protein. Belongs to NADH-ubiquinone/plastoquinone oxidoreductase chain 4L superfamily.	intermediary metabolism and respiration<br />		essential gene by Himar1-based transposon mutagenesis in H37Rv strain (see Sassetti et al., 2003). Check for mutants available at TARGET website		http://tuberculist.epfl.ch/quicksearch.php?gene+name=Rv0085&submit=Search
hycQ	Rv0086	CDS	Possibly involved in hydrogen metabolism.	Possible hydrogenase HycQ	Rv0086, (MTCY251.04), len: 488 aa. Possible hycQ, hydrogenase, integral membrane protein. Belongs to the NADH-Ubiquinone/plastoquinone (complex I) superfamily.	intermediary metabolism and respiration<br />		essential gene by Himar1-based transposon mutagenesis in H37Rv strain (see Sassetti et al., 2003). Non-essential gene for in vitro growth of H37Rv, by sequencing of Himar1-based transposon mutagenesis (See Griffin et al., 2011). Check for mutants available at TARGET website		http://tuberculist.epfl.ch/quicksearch.php?gene+name=Rv0086&submit=Search
hycE	Rv0087	CDS	Involved in hydrogen metabolism; FHL pathway.	Possible formate hydrogenase HycE (FHL)	Rv0087, (MTCY251.05), len: 492 aa. Possible hycE (alternate gene name: hevE), formate hydrogenlyase, similar to others. Belongs to the complex I 49 kDa subunit family.	intermediary metabolism and respiration<br />	Identified in the cell membrane fraction of M. tuberculosis H37Rv using 2DLC/MS (See Mawuenyega et al., 2005).	Found to be deleted (partially or completely) in one or more clinical isolates (See Tsolaki et al., 2004). Check for mutants available at TARGET website		http://tuberculist.epfl.ch/quicksearch.php?gene+name=Rv0087&submit=Search
Rv0088	Rv0088	CDS	Unknown	Possible polyketide cyclase/dehydrase	Rv0088, (MTCY251.06), len: 224 aa. Possible polyketide cyclase/dehydrase. Belongs to the SRPBCC ligand-binding domain superfamily. Predicted to be an outer membrane protein (See Song et al., 2008).	lipid metabolism<br />	Identified by proteomics (see Rosenkrands et al., 2000). Identified in the membrane fraction of M. tuberculosis H37Rv using 1D-SDS-PAGE and uLC-MS/MS (See Gu et al., 2003). Identified in the cell wall fraction of M. tuberculosis H37Rv using 2DLC/MS (See Mawuenyega et al., 2005). Identified by mass spectrometry in Triton X-114 extracts of M. tuberculosis H37Rv (See Malen et al., 2010). Identified …	Essential gene for in vitro growth of H37Rv, by sequencing of Himar1-based transposon mutagenesis (See Griffin et al., 2011). Found to be deleted (partially or completely) in one or more clinical isolates (See Tsolaki et al., 2004). Check for mutants available at TARGET website		http://tuberculist.epfl.ch/quicksearch.php?gene+name=Rv0088&submit=Search
Rv0089	Rv0089	CDS	Thought to cause methylation.	Possible methyltransferase/methylase	Rv0089, (MTCY251.07), len: 197 aa. Possible methyltransferase, showing some weak similarity to others. Also some similarity with many biotin biosynthesis proteins. Belongs to the methyltransferase superfamily.	intermediary metabolism and respiration<br />	Identified in the cell wall fraction of M. tuberculosis H37Rv using 2DLC/MS (See Mawuenyega et al., 2005).	Non-essential gene for in vitro growth of H37Rv, by sequencing of Himar1-based transposon mutagenesis (See Griffin et al., 2011). Found to be deleted (partially or completely) in one or more clinical isolates (See Tsolaki et al., 2004). Check for mutants available at TARGET website		http://tuberculist.epfl.ch/quicksearch.php?gene+name=Rv0089&submit=Search
Rv0090	Rv0090	CDS	Unknown	Possible membrane protein	Rv0090, (MTCY251.08), len: 256 aa. Possible membrane protein. Contains IPR014511 Protein of unknown function DUF2068, transmembrane, subgroup.	cell wall and cell processes<br />		non essential gene by Himar1-based transposon mutagenesis in H37Rv and CDC1551 strains (see Sassetti et al., 2003 and Lamichhane et al., 2003). Non-essential gene for in vitro growth of H37Rv, by sequencing of Himar1-based transposon mutagenesis (See Griffin et al., 2011). Found to be deleted (partially or completely) in one or more clinical isolates (See Tsolaki et al., 2004). Check for mutants …		http://tuberculist.epfl.ch/quicksearch.php?gene+name=Rv0090&submit=Search
mtn	Rv0091	CDS	Responsible for cleavage of the glycosidic bond in both 5'-methylthioadenosine (MTA) and S-adenosylhomocysteine (SAH) [catalytic activity 1: methylthioadenosine + H2O = adenine + 5-methylthio-D-ribose] [catalytic activity 2: S-adenosyl-L-homocysteine + H2O = adenine + S-D-ribosyl-L-homocysteine].	Probable bifunctional MTA/SAH nucleosidase Mtn: 5'-methylthioadenosine nucleosidase (methylthioadenosine methylthioribohydrolase) + S-adenosylhomocysteine nucleosidase (S-adenosyl-L-homocysteine homocysteinylribohydrolase)	Rv0091, (MTCY251.10), len: 255 aa. Probable mtn (alternate gene name: pfs), methylthioadenosine/S-Adenosylhomocysteine nucleosidase (MTA/SAH nucleosidase), including 5'-methylthioadenosine nucleosidase and S-adenosylhomocysteine nucleosidase, similar to others. Belongs to the MTN family.	intermediary metabolism and respiration<br />	Identified by mass spectrometry in whole cell lysates of M. tuberculosis H37Rv but not the culture filtrate or membrane protein fraction (See de Souza et al., 2011).	non essential gene by Himar1-based transposon mutagenesis in H37Rv strain (see Sassetti et al., 2003). Non-essential gene for in vitro growth of H37Rv, by sequencing of Himar1-based transposon mutagenesis (See Griffin et al., 2011). Check for mutants available at TARGET website		http://tuberculist.epfl.ch/quicksearch.php?gene+name=Rv0091&submit=Search
ctpA	Rv0092	CDS	Cation-transporting ATPase; possibly catalyzes the transport of a cation (possibly copper) with the hydrolyse of ATP [catalytic activity: ATP + H(2)O + cation(in) = ADP + phosphate + cation(out)].	Cation transporter P-type ATPase a CtpA	Rv0092, (MTCY251.11), len: 761 aa. CtpA, cation-transporting P-type ATPase a (transmembrane protein), highly similar to many. Contains PS01047 Heavy-metal-associated domain, and PS00154 E1-E2 ATPases phosphorylation site. Belongs to the cation transport ATPases family (E1-E2 ATPases), subfamily IB.	cell wall and cell processes<br />	Translational start site supported by proteomics data (See Kelkar et al., 2011).	non essential gene by Himar1-based transposon mutagenesis in H37Rv strain (see Sassetti et al., 2003). Required for survival in primary murine macrophages, by transposon site hybridization (TraSH) in H37Rv (See Rengarajan et al., 2005). Non-essential gene for in vitro growth of H37Rv, by sequencing of Himar1-based transposon mutagenesis (See Griffin et al., 2011). Check for mutants available at T…		http://tuberculist.epfl.ch/quicksearch.php?gene+name=Rv0092&submit=Search
Rv0093c	Rv0093c	CDS	Unknown	Probable conserved membrane protein	Rv0093c, (MTCY251.12c), len: 282 aa. Probable conserved membrane protein, equivalent only to CAC30943.1|AL583924 probable integral membrane protein from Mycobacterium leprae (237 aa). A core mycobacterial gene; conserved in mycobacterial strains (See Marmiesse et al., 2004).	cell wall and cell processes<br />	Identified in the cell membrane fraction of M. tuberculosis H37Rv using 2DLC/MS (See Mawuenyega et al., 2005). Identified by mass spectrometry in Triton X-114 extracts of M. tuberculosis H37Rv (See Malen et al., 2010). Identified by mass spectrometry in the membrane protein fraction of M. tuberculosis H37Rv but not the culture filtrate or membrane protein fraction (See de Souza et al., 2011).	Non-essential gene for in vitro growth of H37Rv, by sequencing of Himar1-based transposon mutagenesis (See Griffin et al., 2011). Check for mutants available at TARGET website		http://tuberculist.epfl.ch/quicksearch.php?gene+name=Rv0093c&submit=Search
Rv0094c	Rv0094c	CDS	Function unknown	Conserved hypothetical protein	Rv0094c, (MTCY251.13c), len: 317 aa. Member of 13E12 repeat family, showing some similarity to U15187|MLU15187_7 from Mycobacterium leprae (94 aa), FASTA score: (49.4% identity in 79 aa overlap).	insertion seqs and phages<br />		non essential gene by Himar1-based transposon mutagenesis in H37Rv strain (see Sassetti et al., 2003) Check for mutants available at TARGET website		http://tuberculist.epfl.ch/quicksearch.php?gene+name=Rv0094c&submit=Search
Rv0095c	Rv0095c	CDS	Function unknown	Conserved hypothetical protein	Rv0095c, (MTCY251.14c), len: 136 aa. Member of 13E12 repeat, also partially similar to AF0418|AF041819_8 from Mycobacterium bovis BCG (222 aa), FASTA score: (89.6% identity in 96 aa overlap).	insertion seqs and phages<br />		non essential gene by Himar1-based transposon mutagenesis in H37Rv strain (see Sassetti et al., 2003). Check for mutants available at TARGET website	ChIP-chip indicates SigC|Rv2069 binds to the intergenic upstream region (See Rodrigue et al., 2007).	http://tuberculist.epfl.ch/quicksearch.php?gene+name=Rv0095c&submit=Search
PPE1	Rv0096	CDS	Function unknown	PPE family protein PPE1	Rv0096, (MTCY251.15), len: 463 aa. PPE1, Member of the Mycobacterium tuberculosis PPE family, similar to many. A core mycobacterial gene; conserved in mycobacterial strains (See Marmiesse et al., 2004).	PE/PPE<br />Prediction based on GO and InterPro: cell wall and cell processes (See Mazandu and Mulder, 2012)	Identified by mass spectrometry in M. tuberculosis H37Rv-infected guinea pig lungs at 90 days but not 30 days (See Kruh et al., 2010).	non essential gene by Himar1-based transposon mutagenesis in CDC1551 strain (see Lamichhane et al., 2003). Required for survival in primary murine macrophages, by transposon site hybridization (TraSH) in H37Rv (See Rengarajan et al., 2005). Non-essential gene for in vitro growth of H37Rv, by sequencing of Himar1-based transposon mutagenesis (See Griffin et al., 2011). Check for mutants available …	Predicted to be in the SenX3|Rv0490-RegX3|Rv0491 regulon (See Parish et al., 2003). ChIP-chip indicates SigC|Rv2069 binds to the intergenic upstream region (See Rodrigue et al., 2007).	http://tuberculist.epfl.ch/quicksearch.php?gene+name=Rv0096&submit=Search
Rv0097	Rv0097	CDS	Function unknown; probably involved in cellular metabolism.	Possible oxidoreductase	Rv0097, (MTCY251.16), len: 289 aa. Possible oxidoreductase, equivalent to NP_302343.1|NC_002677 putative oxidoreductase from Mycobacterium leprae (289 aa). Also highly similar to BAB69377.1|AB070955 putative oxidoreductase from Streptomyces avermitilis (296 aa). Contains PS00077 Cytochrome c oxidase subunit I, copper B binding region signature.	intermediary metabolism and respiration<br />	Identified by proteomics at the Statens Serum Institute (Denmark) (See Rosenkrands et al., 2000).	non essential gene by Himar1-based transposon mutagenesis in H37Rv and CDC1551 strains (see Sassetti et al., 2003 and Lamichhane et al., 2003). Non-essential gene for in vitro growth of H37Rv, by sequencing of Himar1-based transposon mutagenesis (See Griffin et al., 2011). Check for mutants available at TARGET website	Predicted to be in the SenX3|Rv0490-RegX3|Rv0491 regulon (See Parish et al., 2003).	http://tuberculist.epfl.ch/quicksearch.php?gene+name=Rv0097&submit=Search
fcoT	Rv0098	CDS	Involved in fatty acid metabolism	Probable fatty acyl CoA thioesterase type III FcoT	Rv0098, (MTCY251.17), len: 183 aa. FcoT, long-chain fatty acyl CoA thioesterase type III (See Wang et al., 2007), equivalent to CAC30948.1|AL583924 from Mycobacterium leprae (183 aa). A core mycobacterial gene; conserved in mycobacterial strains (See Marmiesse et al., 2004).	lipid metabolism<br />	Identified in the membrane fraction of M. tuberculosis H37Rv using 1D-SDS-PAGE and uLC-MS/MS (See Gu et al., 2003). Identified in the cell membrane fraction of M. tuberculosis H37Rv using 2DLC/MS (See Mawuenyega et al., 2005).	non essential gene by Himar1-based transposon mutagenesis in H37Rv strain (see Sassetti et al., 2003). Required for growth in C57BL/6J mouse spleen, by transposon site hybridization (TraSH) in H37Rv (See Sassetti and Rubin, 2003). Non-essential gene for in vitro growth of H37Rv, by sequencing of Himar1-based transposon mutagenesis (See Griffin et al., 2011). Check for mutants available at TARGET …	Predicted to be in the SenX3|Rv0490-RegX3|Rv0491 regulon (See Parish et al., 2003).	http://tuberculist.epfl.ch/quicksearch.php?gene+name=Rv0098&submit=Search
fadD10	Rv0099	CDS	Function unknown, but involvement in lipid degradation.	Possible fatty-acid-CoA ligase FadD10 (fatty-acid-CoA synthetase) (fatty-acid-CoA synthase)	Rv0099, (MTCY251.18), len: 540 aa. Possible fadD10, fatty-acid-CoA synthetase, similar to many. Contains PS00455 putative AMP-binding domain signature. Contains IPR000873 AMP-dependent synthetase/ligase domain. Belongs to the ATP-dependent AMP-binding enzyme family.	lipid metabolism<br />	Identified in the cell membrane fraction of M. tuberculosis H37Rv using 2DLC/MS (See Mawuenyega et al., 2005). Identified by mass spectrometry in M. tuberculosis H37Rv-infected guinea pig lungs at 90 days but not 30 days (See Kruh et al., 2010).	non essential gene by Himar1-based transposon mutagenesis in H37Rv and CDC1551 strains (see Sassetti et al., 2003 and Lamichhane et al., 2003). Required for growth in C57BL/6J mouse spleen, by transposon site hybridization (TraSH) in H37Rv (See Sassetti and Rubin, 2003). Check for mutants available at TARGET website		http://tuberculist.epfl.ch/quicksearch.php?gene+name=Rv0099&submit=Search
Rv0100	Rv0100	CDS	Function unknown	Conserved hypothetical protein	Rv0100, (MTCY251.19), len: 78 aa. Conserved hypothetical protein, equivalent only to CAC30950.1|AL583924 conserved hypothetical protein from Mycobacterium leprae (78 aa). A core mycobacterial gene; conserved in mycobacterial strains (See Marmiesse et al., 2004).	conserved hypotheticals<br />Prediction based on GO and InterPro: lipid metabolism (See Mazandu and Mulder, 2012)		non essential gene by Himar1-based transposon mutagenesis in H37Rv strain (see Sassetti et al., 2003). Required for growth in C57BL/6J mouse spleen, by transposon site hybridization (TraSH) in H37Rv (See Sassetti and Rubin, 2003). Non-essential gene for in vitro growth of H37Rv, by sequencing of Himar1-based transposon mutagenesis (See Griffin et al., 2011). Check for mutants available at TARGET …		http://tuberculist.epfl.ch/quicksearch.php?gene+name=Rv0100&submit=Search
nrp	Rv0101	CDS	Involved in lipid metabolism.	Probable peptide synthetase Nrp (peptide synthase)	Rv0101, (MTCY251.20), len: 2512 aa. Probable nrp, peptide synthetase, similar to others e.g. AAD44234.1|AF143772_40|PstB peptide synthetase from Mycobacterium avium (2552 aa); 7476034|S77657 cyclic peptide synthetase from Mycobacterium leprae (1401 aa), FASTA scores: opt: 4268, E(): 0, (65.7% identity in 1091 aa overlap); part of CAB55600.1|AJ238027 peptide synthetase from Mycobacterium smegmatis…	lipid metabolism<br />	Identified in the cytosol, cell wall, and cell membrane fractions of M. tuberculosis H37Rv using 2DLC/MS (See Mawuenyega et al., 2005). Identified by mass spectrometry in M. tuberculosis H37Rv-infected guinea pig lungs at 30 days but not 90 days (See Kruh et al., 2010).	non essential gene by Himar1-based transposon mutagenesis in H37Rv and CDC1551 strains (see Sassetti et al., 2003 and Lamichhane et al., 2003). Required for growth in C57BL/6J mouse spleen, by transposon site hybridization (TraSH) in H37Rv (See Sassetti and Rubin, 2003). Non-essential gene for in vitro growth of H37Rv, by sequencing of Himar1-based transposon mutagenesis (See Griffin et al., 2011…	Predicted to be in the SenX3|Rv0490-RegX3|Rv0491 regulon (See Parish et al., 2003).	http://tuberculist.epfl.ch/quicksearch.php?gene+name=Rv0101&submit=Search
Rv0102	Rv0102	CDS	Unknown	Probable conserved integral membrane protein	Rv0102, (MTCY251.21), len: 661 aa. Probable conserved integral membrane protein, highly similar to P53525|Y102_MYCLE|ML1998|NP_302349.1|NC_002677 possible membrane protein from Mycobacterium leprae (659 aa), FASTA scores: opt: 3107, E(): 0, (70.2% identity in 662 aa overlap). Also similar to others e.g. CAC01497.1|AL391017 putative integral membrane protein from Streptomyces coelicolor (316 aa); …	cell wall and cell processes<br />	Identified by mass spectrometry in M. tuberculosis H37Rv-infected guinea pig lungs at 30 days but not 90 days (See Kruh et al., 2010). Identified by mass spectrometry in the membrane protein fraction of M. tuberculosis H37Rv but not the culture filtrate or membrane protein fraction (See de Souza et al., 2011). Translational start site supported by proteomics data (See Kelkar et al., 2011).	essential gene by Himar1-based transposon mutagenesis in H37Rv strain (see Sassetti et al., 2003). Essential gene for in vitro growth of H37Rv, by sequencing of Himar1-based transposon mutagenesis (See Griffin et al., 2011). Check for mutants available at TARGET website		http://tuberculist.epfl.ch/quicksearch.php?gene+name=Rv0102&submit=Search
ctpB	Rv0103c	CDS	Cation-transporting ATPase; possibly catalyzes the transport of a cation (possibly coopper) with the hydrolyse of ATP [catalytic activity: ATP + H(2)O + cation(in) = ADP + orthophosphate + cation(out)].	Probable cation-transporter P-type ATPase B CtpB	Rv0103c, (MTCY251.22c), len: 752 aa. Probable ctpB, cation-transporting P-type ATPase B (transmembrane protein), equivalent to CTPB_MYCLE|P46840 cation-transporting P-type ATPase B from Mycobacterium leprae (750 aa), FASTA scores: opt: 3615, E(): 0, (76.5% identity in 752 aa overlap). Also highly similar to others e.g. CAB96031.1|AL360055 putative metal transporter ATPase from Streptomyces coelic…	cell wall and cell processes<br />	Identified in the cytosol and cell membrane fraction of M. tuberculosis H37Rv using 2DLC/MS (See Mawuenyega et al., 2005). Identified by mass spectrometry in M. tuberculosis H37Rv-infected guinea pig lungs at 90 days but not 30 days (See Kruh et al., 2010).	non essential gene by Himar1-based transposon mutagenesis in H37Rv strain (see Sassetti et al., 2003). Non-essential gene for in vitro growth of H37Rv, by sequencing of Himar1-based transposon mutagenesis (See Griffin et al., 2011). Check for mutants available at TARGET website	Predicted to be in the SenX3|Rv0490-RegX3|Rv0491 regulon (See Parish et al., 2003). ChIP-chip indicates SigC|Rv2069 binds to the intergenic upstream region (See Rodrigue et al., 2007).	http://tuberculist.epfl.ch/quicksearch.php?gene+name=Rv0103c&submit=Search
Rv0104	Rv0104	CDS	Function unknown	Conserved hypothetical protein	Rv0104, (MTCY251.23), len: 504 aa. Conserved hypothetical protein, showing weak similarity with other cAMP-dependent protein kinases e.g. AAC37564.1|M65066 cAMP-dependent protein kinase RI-beta regulatory subunit from Homo sapiens (380 aa); etc.	conserved hypotheticals<br />Prediction based on GO and InterPro: intermediary metabolism and respiration (See Mazandu and Mulder, 2012)		non essential gene by Himar1-based transposon mutagenesis in H37Rv strain (see Sassetti et al., 2003). Non-essential gene for in vitro growth of H37Rv, by sequencing of Himar1-based transposon mutagenesis (See Griffin et al., 2011). Non essential gene for growth in vitro by Tn5370 transposon mutagenesis of H37Rv strain but mutant is less virulent in SCID mice (see McAdam et al., 2002) Check for m…	ChIP-chip indicates SigC|Rv2069 binds to the intergenic upstream region (See Rodrigue et al., 2007).	http://tuberculist.epfl.ch/quicksearch.php?gene+name=Rv0104&submit=Search
rpmB1	Rv0105c	CDS	Possibly involved in a translation mechanism.	50S ribosomal protein L28-1 RpmB1	Rv0105c, (MTCY251.24c), len: 94 aa. rpmB1, 50S ribosomal protein L28-1, highly similar to others e.g. Q9X8K8|R28B_STRCO 50S ribosomal protein L28-2 from Streptomyces coelicolor (78 aa); RL28_ECOLI|P02428 50s ribosomal protein l28 from Escherichia coli (77 aa), FASTA scores: opt: 167, E(): 6.2e-06, (40.7% identity in 59 aa overlap); etc. Also similar to MTCY63A_2 from Mycobacterium tuberculosis. B…	information pathways<br />		non essential gene by Himar1-based transposon mutagenesis in H37Rv strain (see Sassetti et al., 2003). Non-essential gene for in vitro growth of H37Rv, by sequencing of Himar1-based transposon mutagenesis (See Griffin et al., 2011). Check for mutants available at TARGET website	Predicted to be in the IdeR|Rv2711 regulon (See Gold et al., 2001). Predicted to be in the Zur|Rv2359 regulon (See Maciag et al., 2007).	http://tuberculist.epfl.ch/quicksearch.php?gene+name=Rv0105c&submit=Search
Rv0106	Rv0106	CDS	Function unknown	Conserved hypothetical protein	Rv0106, (MTCY251.25), len: 398 aa. Conserved hypothetical protein, similar to others e.g. AL049841|SCE9_33 from Streptomyces coelicolor (370 aa), FASTA scores: opt: 282, E(): 2.5e-11, (32.0% identity in 381 aa overlap); etc. Some similarity to P94400 homologue to nitrile hydratase region from Bacillus subtilis (397 aa), FASTA scores: opt: 226, E(): 5.4e-08, (26.4% identity in 405 aa overlap). Als…	conserved hypotheticals<br />Prediction based on GO and InterPro: information pathways (See Mazandu and Mulder, 2012)	Identified by mass spectrometry in whole cell lysates of M. tuberculosis H37Rv but not the culture filtrate or membrane protein fraction (See de Souza et al., 2011).	non essential gene by Himar1-based transposon mutagenesis in CDC1551 strain (see Lamichhane et al., 2003). Non-essential gene for in vitro growth of H37Rv, by sequencing of Himar1-based transposon mutagenesis (See Griffin et al., 2011). Check for mutants available at TARGET website	Predicted to be in the IdeR|Rv2711 regulon (See Gold et al., 2001). Predicted to be in the Zur|Rv2359 regulon (See Maciag et al., 2007).	http://tuberculist.epfl.ch/quicksearch.php?gene+name=Rv0106&submit=Search
ctpI	Rv0107c	CDS	Cation-transporting ATPase; possibly catalyzes the transport of a cation (possibly magnesium) with the hydrolyse of ATP [catalytic activity: ATP + H(2)O + cation(in) = ADP + phosphate + cation(out)].	Probable cation-transporter ATPase I CtpI	Rv0107c, (MTCY251.26c, MTV031.01c), len: 1632 aa. Probable ctpI, cation-transporting ATPase I P-type, highly similar to NP_302704.1|NC_002677 probable cation transport ATPase from Mycobacterium leprae (1609 aa); and similar to others e.g. CAB69720.1|AL137166 putative transport ATPase from Streptomyces coelicolor (1472 aa); ATA1_SYNY|P37367 cation-transporting ATPase pma1 from Synechocystis sp. (9…	cell wall and cell processes<br />	Identified in the cytosol, cell wall, and cell membrane fractions of M. tuberculosis H37Rv using 2DLC/MS (See Mawuenyega et al., 2005). Identified in the membrane fraction of M. tuberculosis H37Rv using nanoLC-MS/MS (See Xiong et al., 2005). Identified by mass spectrometry in M. tuberculosis H37Rv-infected guinea pig lungs at 90 days but not 30 days (See Kruh et al., 2010). Identified by mass spe…	non essential gene by Himar1-based transposon mutagenesis in H37Rv strain (see Sassetti et al., 2003) essential gene by Himar1-based transposon mutagenesis in CDC1551 strain (see Lamichhane et al., 2003). Required for survival in primary murine macrophages, by transposon site hybridization (TraSH) in H37Rv (See Rengarajan et al., 2005). Check for mutants available at TARGET website		http://tuberculist.epfl.ch/quicksearch.php?gene+name=Rv0107c&submit=Search
Rv0108c	Rv0108c	CDS	Unknown	Hypothetical protein	Rv0108c, (MTV031.02c), len: 69 aa. Hypothetical unknown protein.	conserved hypotheticals<br />		non essential gene by Himar1-based transposon mutagenesis in H37Rv strain (see Sassetti et al., 2003). Non-essential gene for in vitro growth of H37Rv, by sequencing of Himar1-based transposon mutagenesis (See Griffin et al., 2011). Check for mutants available at TARGET website	Predicted to be in the SigC|Rv2069 regulon, in M. tuberculosis CDC1551 (See Sun et al., 2004).	http://tuberculist.epfl.ch/quicksearch.php?gene+name=Rv0108c&submit=Search
PE_PGRS1	Rv0109	CDS	Function unknown	PE-PGRS family protein PE_PGRS1	Rv0109, (MTV031.03c), len: 496 aa. PE_PGRS1, Member of the M. tuberculosis PE family, PGRS subfamily of gly-rich proteins (see Brennan and Delogu, 2002), highly similar to many e.g. Q50615|Y0DP_MYCTU hypothetical glycine-rich 40.8 kDa protein from Mycobacterium tuberculosis (498 aa), FASTA scores: opt: 1772, E(): 0, (57.3% identity in 513 aa overlap); etc.	PE/PPE<br />	Identified by mass spectrometry in M. tuberculosis H37Rv-infected guinea pig lungs at 90 days but not 30 days (See Kruh et al., 2010).	Non-essential gene for in vitro growth of H37Rv, by sequencing of Himar1-based transposon mutagenesis (See Griffin et al., 2011). Check for mutants available at TARGET website		http://tuberculist.epfl.ch/quicksearch.php?gene+name=Rv0109&submit=Search
Rv0110	Rv0110	CDS	Unknown	Probable conserved integral membrane protein	Rv0110, (MTV031.04), len: 249 aa. Probable conserved integral membrane protein, similar to many e.g. AL079308|SCH69_25 from Streptomyces coelicolor (297 aa), FASTA scores: opt: 552, E(): 6.1e-29, (45.4% identity in 251 aa overlap); P54493|YQGP_BACSU hypothetical 56.4 KD protein from Bacillus subtilis (507 aa), FASTA scores: opt: 320, E(): 4e-15, (32.4% identity in 210 aa overlap); etc.	cell wall and cell processes<br />	Identified by mass spectrometry in Triton X-114 extracts of M. tuberculosis H37Rv (See Malen et al., 2010). Identified by mass spectrometry in the membrane protein fraction of M. tuberculosis H37Rv but not the culture filtrate or membrane protein fraction (See de Souza et al., 2011).	non essential gene by Himar1-based transposon mutagenesis in H37Rv and CDC1551 strains (see Sassetti et al., 2003 and Lamichhane et al., 2003). Non-essential gene for in vitro growth of H37Rv, by sequencing of Himar1-based transposon mutagenesis (See Griffin et al., 2011). Check for mutants available at TARGET website		http://tuberculist.epfl.ch/quicksearch.php?gene+name=Rv0110&submit=Search
Rv0111	Rv0111	CDS	Function unknown; probably involved in cellular metabolism.	Possible transmembrane acyltransferase	Rv0111, (MTV031.05), len: 685 aa. Possible transmembrane acyltransferase, equivalent to AA22904.1|AL035300 putative acyltransferase from Mycobacterium leprae (696 aa). Also similar to others e.g. C69975 acyltransferase homolog yrhL from Bacillus subtilis (634 aa), FASTA scores: opt: 520, E(): 4e-22, (36.4% identity in 382 aa overlap). Very similar to Mycobacterium tuberculosis proteins Rv0228, Rv…	intermediary metabolism and respiration<br />	Identified in the cell wall and cell membrane fractions of M. tuberculosis H37Rv using 2DLC/MS (See Mawuenyega et al., 2005).	non essential gene by Himar1-based transposon mutagenesis in H37Rv strain (see Sassetti et al., 2003). Non-essential gene for in vitro growth of H37Rv, by sequencing of Himar1-based transposon mutagenesis (See Griffin et al., 2011). Check for mutants available at TARGET website		http://tuberculist.epfl.ch/quicksearch.php?gene+name=Rv0111&submit=Search
gca	Rv0112	CDS	Possibly involved in synthesis of a-band common antigen lipopolysaccharide. First of the three steps in the biosynthesis of GDP-fucose from GDP-mannose [catalytic activity: GDP-mannose = GDP-4-dehydro-6-deoxy-D-mannose + H2O].	Possible GDP-mannose 4,6-dehydratase Gca (GDP-D-mannose dehydratase)	Rv0112, (MTV031.06), len: 318 aa. Possible gca, GDP-mannose 4,6-dehydratase, similar to others e g. U18320|PAU18320_1 GDP-D-mann from Pseudomonas aeruginosa (323 aa), FASTA scores: opt: 415, E(): 4.4e-21, (27.0% identity in 318 aa overlap). Similar to Rv3634c, Rv3784, etc from Mycobacterium tuberculosis. Contains PS00061 Short-chain dehydrogenases/reductases family signature. Seems to belong to t…	cell wall and cell processes<br />		essential gene by Himar1-based transposon mutagenesis in H37Rv strain (see Sassetti et al., 2003). Essential gene for in vitro growth of H37Rv, by sequencing of Himar1-based transposon mutagenesis (See Griffin et al., 2011). Check for mutants available at TARGET website		http://tuberculist.epfl.ch/quicksearch.php?gene+name=Rv0112&submit=Search
gmhA	Rv0113	CDS	Involved in biosynthesis of nucleotide-activated glycero-manno-heptose: synthesis of glyceromannoheptose 7-phosphate (inner core lipopolysaccharide biosynthesis) [catalytic activity: D-sedoheptulose 7-phosphate = D-glycero-alpha,beta-D-manno-heptose 7-phosphate].	Probable sedoheptulose-7-phosphate isomerase GmhA (phosphoheptose isomerase)	Rv0113, (MTV031.07), len: 196 aa. Probable gmhA (alternate gene name: lpcA), sedoheptulose-7-phosphate isomerase (see citation below), similar to many e.g. AE0005|HPAE000596_11 from Helicobacter pylori (192 aa), FASTA scores: opt: 451, E(): 1.9e-24, (45.1% identity in 162 aa overlap). Belongs to the sis family, LPCA subfamily. This region is a possible MT-complex-specific genomic island (See Becq…	cell wall and cell processes<br />		non essential gene by Himar1-based transposon mutagenesis in H37Rv strain (see Sassetti et al., 2003). Check for mutants available at TARGET website		http://tuberculist.epfl.ch/quicksearch.php?gene+name=Rv0113&submit=Search
gmhB	Rv0114	CDS	Involved in biosynthesis of nucleotide-activated glycero-manno-heptose. Involved in two pathways, D-alpha-D pathway [catalytic activity: D-glycero-alpha-D-manno-heptose 1,7-biphosphate = D-glycero-alpha-D-manno-heptose 1-phosphate] and L-beta-D pathway [catalytic activity: D-glycero-beta-D-manno-heptose 1,7-biphosphate = D-glycero-beta-D-manno-heptose 1-phosphate].	Possible D-alpha,beta-D-heptose-1,7-biphosphate phosphatase GmhB (D-glycero-D-manno-heptose 7-phosphate kinase)	Rv0114, (MTV031.08), len: 190 aa. Possible gmhB, D-alpha,beta-D-heptose-1,7-biphosphate phosphatase (see citation below), similar to several hypothetical proteins and phosphatases e.g. HIS7_ECOLI|P06987 imidazoleglycerol-phosphate dehydratase (355 aa), FASTA scores: opt: 250, E(): 3.6e-11, (34.0 % identity in 141 aa overlap). This region is a possible MT-complex-specific genomic island (See Becq …	cell wall and cell processes<br />		non essential gene by Himar1-based transposon mutagenesis in H37Rv strain (see Sassetti et al., 2003). Check for mutants available at TARGET website	Predicted to be in the IdeR|Rv2711 regulon (See Gold et al., 2001; Prakash et al., 2005). ChIP-chip indicates SigK|Rv0445c binds to the intergenic upstream region (See Rodrigue et al., 2007).	http://tuberculist.epfl.ch/quicksearch.php?gene+name=Rv0114&submit=Search
hddA	Rv0115	CDS	Involved in biosynthesis of nucleotide-activated glycero-manno-heptose (D-alpha-D pathway) [catalytic activity: D-glycero-alpha,beta-D-manno-heptose 7-phosphate + ATP = D-glycero-alpha-D-manno-heptose 1,7-biphosphate].	Possible D-alpha-D-heptose-7-phosphate kinase HddA	Rv0115, (MTV031.09), len: 386 aa. Possible hddA, D-alpha-D-heptose-7-phosphate kinase (see citation below), similar to several hypothetical proteins and sugar kinases e.g. AAK27850.1|AF324836_3 D-glycero-D-manno-heptose 7-phosphate kinase from Aneurinibacillus thermoaerophilus (341 aa); AAK80995.1|AE007802_11 Sugar kinase from Clostridium acetobutylicum (364 aa). This region is a possible MT-comp…	cell wall and cell processes<br />	Translational start site supported by proteomics data (See Kelkar et al., 2011).	non essential gene by Himar1-based transposon mutagenesis in H37Rv strain (see Sassetti et al., 2003). Non-essential gene for in vitro growth of H37Rv, by sequencing of Himar1-based transposon mutagenesis (See Griffin et al., 2011). Check for mutants available at TARGET website		http://tuberculist.epfl.ch/quicksearch.php?gene+name=Rv0115&submit=Search
ldtA	Rv0116c	CDS	Involved in peptidoglycan synthesis. Catalyzes the formation of 3->3 crosslinks between peptidoglycan subunits.	Probable L,D-transpeptidase LdtA	Rv0116c, (MTV031.10c), len: 251 aa. Probable ldtA, L,D-transpeptidase, showing similarity to several hypothetical mycobacterial proteins e.g. Rv1433 from Mycobacterium tuberculosis (271 aa); and Q49706|B1496_F2_81|U00013 from Mycobacterium leprae (271 aa); to the C-terminal regions of others like Rv0192 from Mycobacterium tuberculosis (366 aa), FASTA scores: opt: 451, E(): 1.7e-21, (46.7% identit…	cell wall and cell processes<br />	Predicted secreted protein - identified in culture filtrates of M. tuberculosis H37Rv; signal peptide predicted (See Malen et al., 2007). Identified by mass spectrometry in the culture filtrate and whole cell lysates of M. tuberculosis H37Rv but not the membrane protein fraction (See de Souza et al., 2011).	non essential gene by Himar1-based transposon mutagenesis in H37Rv strain (see Sassetti et al., 2003). Non-essential gene for in vitro growth of H37Rv, by sequencing of Himar1-based transposon mutagenesis (See Griffin et al., 2011). Check for mutants available at TARGET website		http://tuberculist.epfl.ch/quicksearch.php?gene+name=Rv0116c&submit=Search
oxyS	Rv0117	CDS	Could effect functions of OXYR during evolution.	Oxidative stress response regulatory protein OxyS	Rv0117, (MTV031.11), len: 314 aa. OxyS, oxidative stress response protein regulatory protein, LysR family (see citation below). Similar to many transcription regulators and OxyR, the oxidative stress response protein of many bacteria. Contains LysR family signature at N-terminus. Also contains helix-turn-helix motif at aa 16-37 (Score 1543, +4.44 SD). Belongs to the LysR family of transcriptional…	regulatory proteins<br />	Identified by mass spectrometry in M. tuberculosis H37Rv-infected guinea pig lungs at 90 days but not 30 days (See Kruh et al., 2010). Identified by mass spectrometry in whole cell lysates of M. tuberculosis H37Rv but not the culture filtrate or membrane protein fraction (See de Souza et al., 2011).	non essential gene by Himar1-based transposon mutagenesis in H37Rv and CDC1551 strains (see Sassetti et al., 2003 and Lamichhane et al., 2003). Check for mutants available at TARGET website		http://tuberculist.epfl.ch/quicksearch.php?gene+name=Rv0117&submit=Search
oxcA	Rv0118c	CDS	Involved in catabolism of oxalic acid [catalytic activity: oxalyl-CoA = formyl-CoA + CO2].	Probable oxalyl-CoA decarboxylase OxcA	Rv0118c, (MTV031.12c), Len: 582 aa. Probable oxcA, oxalyl-CoA decarboxylase, highly similar to many e.g. P78093|OXC_ECOLI|7449483|B65011|YFDU|B2373|Z3637|ECS325 probable oxalyl-CoA decarboxylase from Escherichia coli (564 aa); M77128|OXAOXA_1 oxalyl-CoA decarboxylase from Oxalobacter formigenes (568 aa), FASTA scores: opt: 2124, E():0, (55.6% identity in 568 aa overlap). Also similar to mycobacte…	intermediary metabolism and respiration<br />	Identified in the cell membrane fraction of M. tuberculosis H37Rv using 2DLC/MS (See Mawuenyega et al., 2005). Identified by mass spectrometry in M. tuberculosis H37Rv-infected guinea pig lungs at 90 days but not 30 days (See Kruh et al., 2010).	essential gene by Himar1-based transposon mutagenesis in H37Rv strain (see Sassetti et al., 2003). Essential gene for in vitro growth of H37Rv, by sequencing of Himar1-based transposon mutagenesis (See Griffin et al., 2011). Check for mutants available at TARGET website		http://tuberculist.epfl.ch/quicksearch.php?gene+name=Rv0118c&submit=Search
fadD7	Rv0119	CDS	Function unknown, but involved in lipid degradation.	Probable fatty-acid-CoA ligase FadD7 (fatty-acid-CoA synthetase) (fatty-acid-CoA synthase)	Rv0119, (MTV031.13-MTCI418B.01), len: 525 aa. Probable fadD7, fatty-acid-CoA synthetase, similar to 4-coumarate:CoA ligase of many organisms e.g. U39405|PTU39405_1 4-coumarate:CoA ligase from Pinus taedaxylem (537 aa), FASTA scores: opt: 483, E(): 8.3e-22, (28.2% identity in 440 aa overlap). Contains PS00455 Putative AMP-binding domain signature.	lipid metabolism<br />	Identified by mass spectrometry in Triton X-114 extracts of M. tuberculosis H37Rv (See Malen et al., 2010). Identified by mass spectrometry in the membrane protein fraction and whole cell lysates of M. tuberculosis H37Rv but not the culture filtrate (See de Souza et al., 2011).	Essential gene for in vitro growth of H37Rv, by sequencing of Himar1-based transposon mutagenesis (See Griffin et al., 2011). Check for mutants available at TARGET website		http://tuberculist.epfl.ch/quicksearch.php?gene+name=Rv0119&submit=Search
fusA2	Rv0120c	CDS	Involved in translation mechanism. This protein may promote the GTP-dependent translocation of the nascent protein chain from the A-site to the P-site of the ribosome.	Probable elongation factor G FusA2 (EF-G)	Rv0120c, (MTCI418B.02c), len: 714 aa. Probable fusA2 (alternate gene name: fus2), elongation factor G, highly similar to others e.g. EFG_ECOLI|P02996 elongation factor G (ef-g) from Escherichia coli (703 aa), FASTA scores: opt: 1049, E(): 0, (32.5% identity in 717 aa overlap). Also similar to fusA1|MTCY210.01 from Mycobacterium tuberculosis FASTA score: (39.1% identity in 299 aa overlap); and P30…	information pathways<br />	The product of this CDS corresponds to spot 1_187 identified by proteomics at the Max Planck Institute for Infection Biology, Berlin, Germany (See Mattow et al., 2001). Identified in the membrane fraction of M. tuberculosis H37Rv using 1D-SDS-PAGE and uLC-MS/MS (See Gu et al., 2003). Identified in the cell wall and cell membrane fractions of M. tuberculosis H37Rv using 2DLC/MS (See Mawuenyega et …	non essential gene by Himar1-based transposon mutagenesis in CDC1551 strain (see Lamichhane et al., 2003). Check for mutants available at TARGET website	Predicted to be in the RelA|Rv2583c regulon (See Dahl et al., 2003).	http://tuberculist.epfl.ch/quicksearch.php?gene+name=Rv0120c&submit=Search
Rv0121c	Rv0121c	CDS	Function unknown	Conserved protein	Rv0121c, (MTCI418B.03c), len: 144 aa. Conserved protein, showing some similarity with others proteins from Mycobacterium tuberculosis e.g. Rv1155, Rv1875, Rv2074, etc.	conserved hypotheticals<br />	Identified by mass spectrometry in Triton X-114 extracts of M. tuberculosis H37Rv (See Malen et al., 2010). Identified by mass spectrometry in the membrane protein fraction and whole cell lysates of M. tuberculosis H37Rv but not the culture filtrate (See de Souza et al., 2011).	non essential gene by Himar1-based transposon mutagenesis in H37Rv strain (see Sassetti et al., 2003). Check for mutants available at TARGET website		http://tuberculist.epfl.ch/quicksearch.php?gene+name=Rv0121c&submit=Search
Rv0122	Rv0122	CDS	Unknown	Hypothetical protein	Rv0122, (MTCI418B.04), len: 122 aa. Hypothetical unknown protein.	conserved hypotheticals<br />	Identified in the cell wall fraction of M. tuberculosis H37Rv using 2DLC/MS (See Mawuenyega et al., 2005).	non essential gene by Himar1-based transposon mutagenesis in H37Rv strain (see Sassetti et al., 2003). Check for mutants available at TARGET website		http://tuberculist.epfl.ch/quicksearch.php?gene+name=Rv0122&submit=Search
Rv0123	Rv0123	CDS	Unknown	Unknown protein	Rv0123, (MTCI418B.05), len: 122 aa. Unknown protein.	conserved hypotheticals<br />	Identified in the cell membrane fraction of M. tuberculosis H37Rv using 2DLC/MS (See Mawuenyega et al., 2005). Identified by mass spectrometry in whole cell lysates of M. tuberculosis H37Rv but not the culture filtrate or membrane protein fraction (See de Souza et al., 2011).	non essential gene by Himar1-based transposon mutagenesis in H37Rv strain (see Sassetti et al., 2003). Essential gene for in vitro growth of H37Rv, by sequencing of Himar1-based transposon mutagenesis (See Griffin et al., 2011). Check for mutants available at TARGET website		http://tuberculist.epfl.ch/quicksearch.php?gene+name=Rv0123&submit=Search
PE_PGRS2	Rv0124	CDS	Function unknown	PE-PGRS family protein PE_PGRS2	Rv0124, (MTCI418B.06), len: 487 aa. PE_PGRS2, Member of the Mycobacterium tuberculosis PE family, PGRS subfamily of gly-rich proteins (see Brennan and Delogu, 2002), highly similar to many e.g. Y0DP_MYCTU|Q50615 from Mycobacterium tuberculosis (498 aa), FASTA scores: opt: 1730, E(): 0, (60.7% identity in 504 aa overlap).	PE/PPE<br />	Identified by mass spectrometry in M. tuberculosis H37Rv-infected guinea pig lungs at 30 and 90 days (See Kruh et al., 2010).	Non-essential gene for in vitro growth of H37Rv, by sequencing of Himar1-based transposon mutagenesis (See Griffin et al., 2011). Check for mutants available at TARGET website		http://tuberculist.epfl.ch/quicksearch.php?gene+name=Rv0124&submit=Search
pepA	Rv0125	CDS	Function unknown; possibly hydrolyzes peptides and/or proteins (seems to cleave preferentially after serine residues).	Probable serine protease PepA (serine proteinase) (MTB32A)	Rv0125, (MTCI418B.07, MTB32A), len: 355 aa. Probable pepA (alternate gene name: mtb32a), serine protease (see Skeiky et al., 1999), highly similar to other proteases e.g. HHOB_ECOLI|P31137 protease hhob precursor (355 aa), FASTA scores: opt: 400, E(): 3.8e-14, (32.4% identity in 346 aa overlap). Also similar to Q50320 34 kDa protein precursor from Mycobacterium tuberculosis (361 aa), FASTA scores…	intermediary metabolism and respiration<br />	Identified in the culture supernatant of M. tuberculosis H37Rv using mass spectrometry and Edman degradation (See Mattow et al., 2003). Predicted secreted protein - identified in culture filtrates of M. tuberculosis H37Rv; signal peptide predicted and cleavable signal sequence confirmed experimentally (See Malen et al., 2007). Identified by mass spectrometry in Triton X-114 extracts of M. tubercu…	Non-essential gene for in vitro growth of H37Rv, by sequencing of Himar1-based transposon mutagenesis (See Griffin et al., 2011). Check for mutants available at TARGET website		http://tuberculist.epfl.ch/quicksearch.php?gene+name=Rv0125&submit=Search
treS	Rv0126	CDS	Involved in trehalose biosynthesis (protective effect). Converts maltose to trehalose. Mycobacteria can produce trehalose from glucose 6-phosphate and UDP-glucose (the OtsA-OtsB pathway) from glycogen-like alpha(1-->4)-linked glucose polymers (the TreY-TreZ pathway) and from maltose (the TreS pathway).	Trehalose synthase TreS	Rv0126, (MTCI418B.08), len: 601 aa. TreS, trehalose synthase (see citation below), highly similar to others e.g. CAA04601.2|AJ001205 putative trehalose synthase from Streptomyces coelicolor (566 aa); S71450|1536814|BAA11303.1|D78198 trehalose synthase maltose-specific from Pimelobacter sp. strain R48 (573 aa). Also similar to MAL1_DROME|P07191 possible maltase precursor (508 aa), FASTA scores: op…	virulence, detoxification, adaptation<br />	Identified in the membrane fraction of M. tuberculosis H37Rv using 1D-SDS-PAGE and uLC-MS/MS (See Gu et al., 2003). Identified by mass spectrometry in Triton X-114 extracts of M. tuberculosis H37Rv (See Malen et al., 2010). Identified by mass spectrometry in the culture filtrate, membrane protein fraction, and whole cell lysates of M. tuberculosis H37Rv (See de Souza et al., 2011). Translational …	slow growth mutant by Himar1-based transposon mutagenesis in H37Rv strain (see Sassetti et al., 2003) non essential gene by Himar1-based transposon mutagenesis in CDC1551 strain (see Lamichhane et al., 2003). Essential gene for in vitro growth of H37Rv, by sequencing of Himar1-based transposon mutagenesis (See Griffin et al., 2011). Check for mutants available at TARGET website		http://tuberculist.epfl.ch/quicksearch.php?gene+name=Rv0126&submit=Search
mak	Rv0127	CDS	Catalyzes the transfer of a phosphate group from ATP to maltose to produce maltose-1-phosphate [catalytic activity: ATP + maltose = ADP + maltose-1-phosphate]	Maltokinase Mak	Rv0127, (MTCI418B.09, MTCI5.01), len: 455 aa. Mak, maltokinase; highly similar to various proteins e.g. AJ0012|SCJ001205_4 hypothetical protein from Streptomyces coelicolor A3(2) (464 aa), FASTA scores: opt: 412, E(): 1.1e-19, (40.6% identity in 485 aa overlap); AJ0012|SCJ001206_5 hypothetical protein from Streptomyces coelicolor A3(2) (453 aa), FASTA scores: opt: 403, E(): 4.3 e-19, (36.5% ident…	virulence, detoxification, adaptation<br />	Identified in the membrane fraction of M. tuberculosis H37Rv using 1D-SDS-PAGE and uLC-MS/MS (See Gu et al., 2003). Identified in the cytosol of M. tuberculosis H37Rv using 2DLC/MS (See Mawuenyega et al., 2005). Identified by mass spectrometry in Triton X-114 extracts of M. tuberculosis H37Rv (See Malen et al., 2010). Identified by mass spectrometry in the culture filtrate, membrane protein fract…	essential gene by Himar1-based transposon mutagenesis in H37Rv strain (see Sassetti et al., 2003). Essential gene for in vitro growth of H37Rv, by sequencing of Himar1-based transposon mutagenesis (See Griffin et al., 2011). Check for mutants available at TARGET website		http://tuberculist.epfl.ch/quicksearch.php?gene+name=Rv0127&submit=Search
Rv0128	Rv0128	CDS	Unknown	Probable conserved transmembrane protein	Rv0128, (MTCI5.02), len: 259 aa. Probable conserved transmembrane protein, with some similarity to Rv3064c and other bacterial proteins e.g. AAK85977.1|AE007957|AGR_C_254p from Agrobacterium tumefaciens (206 aa).	cell wall and cell processes<br />	Identified by mass spectrometry in whole cell lysates of M. tuberculosis H37Rv but not the culture filtrate or membrane protein fraction (See de Souza et al., 2011).	non essential gene by Himar1-based transposon mutagenesis in H37Rv strain (see Sassetti et al., 2003). Non-essential gene for in vitro growth of H37Rv, by sequencing of Himar1-based transposon mutagenesis (See Griffin et al., 2011). Check for mutants available at TARGET website		http://tuberculist.epfl.ch/quicksearch.php?gene+name=Rv0128&submit=Search
fbpC	Rv0129c	CDS	Proteins of the antigen 85 complex are responsible for the high affinity of mycobacteria to fibronectin. Possesses a mycolyltransferase activity required for the biogenesis of trehalose dimycolate (cord factor), a dominant structure necessary for maintaining cell wall integrity.	Secreted antigen 85-C FbpC (85C) (antigen 85 complex C) (AG58C) (mycolyl transferase 85C) (fibronectin-binding protein C)	Rv0129c, (MT0137, MTCI5.03c), len: 340 aa. FbpC (alternate gene names: mpt45, 85C, fbpC2), secreted antigen 85c (fibronectin-binding protein C) (mycolyl transferase 85C) (see citations below), also highly similar to other Mycobacterial antigen precursors e.g. A85C_MYCLE|Q05862 antigen 85-c precursor (85c) from Mycobacterium leprae (333 aa), FASTA scores: opt: 1937, E(): 0, (81.4% identity in 333 …	lipid metabolism<br />	The product of this CDS corresponds to spot 3_497 identified in culture supernatant by proteomics at the Max Planck Institute for Infection Biology, Berlin, Germany, and spot 0129c identified in short term culture filtrate by proteomics at the Statens Serum Institute (Denmark) (See Mollenkopf et al., 1999; Jungblut et al., 1999; Rosenkrands et al., 2000a, 2000b). Identified in immunodominant frac…	non essential gene by Himar1-based transposon mutagenesis in H37Rv and CDC1551 strains (see Sassetti et al., 2003 and Lamichhane et al., 2003). Check for mutants available at TARGET website	Predicted to be in the RelA|Rv2583c regulon (See Dahl et al., 2003).	http://tuberculist.epfl.ch/quicksearch.php?gene+name=Rv0129c&submit=Search
htdZ	Rv0130	CDS	Unknown	Probable 3-hydroxyl-thioester dehydratase	Rv0130, (MTCI5.04), len: 151 aa. Probable htdZ, 3-hydroxyl-thioester dehydratase. Forms single hot-dog fold, features R-specific hydratase motif, substrate unknown, forms homodimer. Shows structural similarity to six others in Mycobacterium tuberculosis (see Castell et al (2005) below). Similar to others e.g. AL096811|SCI30A_19 from Streptomyces coelicolor (153 aa), FASTA scores: opt: 639, E(): 0…	intermediary metabolism and respiration<br />	Identified by mass spectrometry in Triton X-114 extracts of M. tuberculosis H37Rv (See Malen et al., 2010). Identified by mass spectrometry in the membrane protein fraction and whole cell lysates of M. tuberculosis H37Rv but not the culture filtrate (See de Souza et al., 2011). Translational start site supported by proteomics data (See de Souza et al., 2011) (See Kelkar et al., 2011).	non essential gene by Himar1-based transposon mutagenesis in H37Rv strain (see Sassetti et al., 2003). Non-essential gene for in vitro growth of H37Rv, by sequencing of Himar1-based transposon mutagenesis (See Griffin et al., 2011). Check for mutants available at TARGET website		http://tuberculist.epfl.ch/quicksearch.php?gene+name=Rv0130&submit=Search
fadE1	Rv0131c	CDS	Function unknown, but involved in lipid degradation.	Probable acyl-CoA dehydrogenase FadE1	Rv0131c, (MTCI5.05c), len: 447 aa. Probable fadE1, acyl-CoA dehydrogenase, similar to many e.g. ACDS_HUMAN|P16219 acyl-CoA dehydrogenase short-chain specific precursor (412 aa), FASTA scores: opt: 522, E(): 1.4e-23, (30.1% identity in 425 aa overlap). Also highly similar to MTCI5_28 from Mycobacterium tuberculosis.	lipid metabolism<br />	Identified in the cytosol of M. tuberculosis H37Rv using 2DLC/MS (See Mawuenyega et al., 2005). Identified in the membrane fraction of M. tuberculosis H37Rv using nanoLC-MS/MS (See Xiong et al., 2005). Identified by mass spectrometry in Triton X-114 extracts of M. tuberculosis H37Rv (See Malen et al., 2010). Identified by mass spectrometry in the membrane protein fraction and whole cell lysates o…	non essential gene by Himar1-based transposon mutagenesis in H37Rv strain (see Sassetti et al., 2003). Non-essential gene for in vitro growth of H37Rv, by sequencing of Himar1-based transposon mutagenesis (See Griffin et al., 2011). Check for mutants available at TARGET website		http://tuberculist.epfl.ch/quicksearch.php?gene+name=Rv0131c&submit=Search
fgd2	Rv0132c	CDS	Catalyzes oxidation of glucose-6-phosphate to 6-phosphogluconolactone using coenzyme F420 (an *-hydroxy-5-deazaflavin derivative) as the electron acceptor.	Putative F420-dependent glucose-6-phosphate dehydrogenase Fgd2	Rv0132c, (MTCI5.06c), len: 360 aa. Putative fgd2, F420-dependent glucose-6-phosphate dehydrogenase, highly similar to many from Mycobacteria e.g. AAD38167|g5031431 from Mycobacterium chelonae. Also similar to MJ1534|Q58929 N5,N10-methylene tetrahydromethanopterin reductase from methanococcus jannaschii (342 aa), FASTA scores: opt: 285, E(): 7.9e-11, (28.4% identity in 292 aa overlap). And also si…	intermediary metabolism and respiration<br />	Identified in the cell membrane fraction of M. tuberculosis H37Rv using 2DLC/MS (See Mawuenyega et al., 2005).	non essential gene by Himar1-based transposon mutagenesis in H37Rv strain (see Sassetti et al., 2003). Non-essential gene for in vitro growth of H37Rv, by sequencing of Himar1-based transposon mutagenesis (See Griffin et al., 2011). Check for mutants available at TARGET website		http://tuberculist.epfl.ch/quicksearch.php?gene+name=Rv0132c&submit=Search
Rv0133	Rv0133	CDS	Acetylation, substrate unknown	GCN5-related N-acetyltransferase	Rv0133, (MTCI5.07), len: 201 aa. Probable acetyltransferase. Contains GNAT (Gcn5-related N-acetyltransferase) domain in C-terminal part. See Vetting et al. 2005. Highly similar to others e.g. PUAC_STRLP|P13249 puromycyn N-acetyltransferase (199 aa), FASTA scores: opt: 341, E(): 1.8e-16, (33.3% identity in 201 aa overlap).	intermediary metabolism and respiration<br />	Identified in the membrane fraction of M. tuberculosis H37Rv using 1D-SDS-PAGE and uLC-MS/MS (See Gu et al., 2003). Identified by mass spectrometry in Triton X-114 extracts of M. tuberculosis H37Rv (See Malen et al., 2010). Identified by mass spectrometry in the membrane protein fraction and whole cell lysates of M. tuberculosis H37Rv but not the culture filtrate (See de Souza et al., 2011).	non essential gene by Himar1-based transposon mutagenesis in H37Rv strain (see Sassetti et al., 2003). Non-essential gene for in vitro growth of H37Rv, by sequencing of Himar1-based transposon mutagenesis (See Griffin et al., 2011). Check for mutants available at TARGET website		http://tuberculist.epfl.ch/quicksearch.php?gene+name=Rv0133&submit=Search
ephF	Rv0134	CDS	Thought to be involved in detoxification reactions following oxidative damage to lipids [catalytic activity: an epoxide + H(2)O = a glycol].	Possible epoxide hydrolase EphF (epoxide hydratase) (arene-oxide hydratase)	Rv0134, (MTCI5.08), len: 300 aa. Possible ephE, epoxide hydrolase (see citation below), similar to others e.g. Q39856 epoxide hydrolase (341 aa), FASTA scores: opt: 369, E(): 4.6e-17, (27.2% identity in 335 aa overlap); etc. Also similar to MTCY09F9.26c from Mycobacterium tuberculosis (29.5% identity in 346 aa overlap).	virulence, detoxification, adaptation<br />	Identified in the membrane fraction of M. tuberculosis H37Rv using 1D-SDS-PAGE and uLC-MS/MS (See Gu et al., 2003). Identified in the membrane fraction of M. tuberculosis H37Rv using nanoLC-MS/MS (See Xiong et al., 2005). Identified by mass spectrometry in Triton X-114 extracts of M. tuberculosis H37Rv (See Malen et al., 2010). Identified by mass spectrometry in the membrane protein fraction and …	non essential gene by Himar1-based transposon mutagenesis in H37Rv strain (see Sassetti et al., 2003). Non-essential gene for in vitro growth of H37Rv, by sequencing of Himar1-based transposon mutagenesis (See Griffin et al., 2011). Check for mutants available at TARGET website		http://tuberculist.epfl.ch/quicksearch.php?gene+name=Rv0134&submit=Search
Rv0135c	Rv0135c	CDS	Could be involved in transcriptional mechanism.	Possible transcriptional regulatory protein	Rv0135c, (MTCI5.09c), len: 201 aa. Possible transcriptional regulator, weakly similar to others e.g. P32398|YHGD_BACSU hypothetical transcriptional regulator from Bacillus subtilis (191 aa), FASTA scores: opt: 145, E(): 0.0012, (21.0% identity in 162 aa overlap).	regulatory proteins<br />	Identified in the cell membrane fraction of M. tuberculosis H37Rv using 2DLC/MS (See Mawuenyega et al., 2005).	non essential gene by Himar1-based transposon mutagenesis in H37Rv strain (see Sassetti et al., 2003). Non-essential gene for in vitro growth of H37Rv, by sequencing of Himar1-based transposon mutagenesis (See Griffin et al., 2011). Check for mutants available at TARGET website		http://tuberculist.epfl.ch/quicksearch.php?gene+name=Rv0135c&submit=Search
cyp138	Rv0136	CDS	Cytochromes P450 are a group of heme-thiolate monooxygenases. They oxidize a variety of structurally unrelated compounds, including steroids, fatty acids, and xenobiotics.	Probable cytochrome P450 138 Cyp138	Rv0136, (MT0144, MTCI5.10), len: 441 aa. Probable cyp138, cytochrome P450 138, similar to others e.g. SLR0574|Q59990 from synechocystis SP. (444 aa), FASTA scores: opt: 315, E(): 1e-13, (25.7% identity in 416 aa overlap); etc. Also similar to MTV039_6 from Mycobacterium tuberculosis (472 aa), FASTA score: (38.2% identity in 442 aa overlap). Contains PS00017 ATP/GTP-binding site motif A (P-loop); …	intermediary metabolism and respiration<br />	Identified by mass spectrometry in Triton X-114 extracts of M. tuberculosis H37Rv (See Malen et al., 2010). Identified by mass spectrometry in the membrane protein fraction of M. tuberculosis H37Rv but not the culture filtrate or membrane protein fraction (See de Souza et al., 2011). Translational start site supported by proteomics data (See Kelkar et al., 2011).	non essential gene by Himar1-based transposon mutagenesis in H37Rv strain (see Sassetti et al., 2003). Non-essential gene for in vitro growth of H37Rv, by sequencing of Himar1-based transposon mutagenesis (See Griffin et al., 2011). Check for mutants available at TARGET website		http://tuberculist.epfl.ch/quicksearch.php?gene+name=Rv0136&submit=Search
msrA	Rv0137c	CDS	Has an important function as a repair enzyme for proteins that have been inactivated by oxidation. Catalyzes the reversible oxidation-reduction of methionine sulfoxide in proteins to methionine [catalytic activity: protein L-methionine + oxidized thioredoxin + H2O = protein-L-methionine-(S)-S-oxide + reduced thioredoxin].	Probable peptide methionine sulfoxide reductase MsrA (protein-methionine-S-oxide reductase) (peptide met(O) reductase)	Rv0137c, (MTCI5.11c), len: 182 aa. Probable msrA, peptide methionine sulfoxide reductase (See St. John et al., 2001), equivalent to CAC32179.1|AL583926 putative peptide methionine sulfoxide from Mycobacterium leprae (177 aa). Highly similar to others e.g. CAC18703.1|AL451182 putative peptide methionine sulfoxide reductase from Streptomyces coelicolor (172 aa); PMSR_SCHPO|Q09859 putative peptide m…	intermediary metabolism and respiration<br />	Identified by mass spectrometry in whole cell lysates of M. tuberculosis H37Rv but not the culture filtrate or membrane protein fraction (See de Souza et al., 2011).	non essential gene by Himar1-based transposon mutagenesis in H37Rv strain (see Sassetti et al., 2003). Non-essential gene for in vitro growth of H37Rv, by sequencing of Himar1-based transposon mutagenesis (See Griffin et al., 2011). Check for mutants available at TARGET website		http://tuberculist.epfl.ch/quicksearch.php?gene+name=Rv0137c&submit=Search
[truncated: 3,891 more rows]
